# Supplementary material for: 2,4,8,10,13-Penta­methyl-6-phenyl-13,14-dihydro-12H-6λ5-dibenzo[d,i][1,3,7,2]dioxaza­phosphecin-6-thione
Source: Acta Crystallogr Sect E Struct Rep Online. 2009 Dec 12;66(Pt 1):o120. doi: 10.1107/S1600536809052180 (PMC2980263; doi:10.1107/S1600536809052180)
Supplement: Supplementary file 1 [file e-66-0o120-sup1.cif]

##############################################################################
###                                                                        ###
###        Electronic paper (Acta Crystallographica Section E)             ###
###                                                                        ###
##############################################################################
#                                                                            #
# This CIF contains the data in a paper accepted for publication in Acta     #
# Crystallographica Section E. It conforms to the requirements of Notes      #
# for Authors for Section E, and has been peer reviewed under the auspices   #
# of the IUCr Commission on Journals.                                        #
#                                                                            #
# Full details of the Crystallographic Information File format               #
# are given in the paper "The Crystallographic Information File (CIF):       #
# a New Standard Archive File for Crystallography" by S. R. Hall, F. H.      #
# Allen and I. D. Brown [Acta Cryst. (1991), A47, 655-685].                  #
#                                                                            #
# The current version of the core CIF dictionary is obtainable from          #
# ftp://ftp.iucr.org/pub/cif_core.dic. The current version number is 2.4.    #
#                                                                            #
# Software is freely available for graphical display of the structure(s) in  #
# this CIF.  For information consult the CIF home page http://www.iucr.org/  #
# cif/home.html                                                              #
#                                                                            #
# This file may be used for bona fide research purposes within the           #
# scientific community so long as proper attribution is given to the journal # 
# article from which it was obtained.                                        #
#                                                                            #
##############################################################################
                                             
data_global
_audit_creation_method     SHELXL-97
_journal_date_recd_electronic     2009-11-13
_journal_date_accepted     2009-12-04
_journal_name_full     'Acta Crystallographica, Section E'
_journal_year     2010
_journal_volume     66
_journal_issue      1
_journal_page_first     o120
_journal_page_last     o120
_journal_paper_category     QO
_journal_coeditor_code     PB2015
_publ_contact_author_name     'Prof. M.Krishaniah'
_publ_contact_author_address
;   Department of Physics
    S.V. University,
    Tirupati-517502,
    India.
;
_publ_contact_author_email     'profkrishnaiah.m@gmail.com'
_publ_contact_author_fax     '91 877 2248428'
_publ_contact_author_phone     '91 877 2248485'
_publ_section_title
;\
2,4,8,10,13-Pentamethyl-6-phenyl-13,14-dihydro-12<i>H</i>-6\l^5^-dibenzo\
[<i>d</i>,<i>i</i>][1,3,7,2]dioxazaphosphecin-6-thione
;
_publ_section_title_footnote     .
loop_
    _publ_author_name
    _publ_author_address
    'M. Krishnaiah'
;     Department of Physics,
      S.V. University,
      Tirupati 517 502,
      India
;
    'V.H.H. Surendra Babu'
;     Department of Physics,
      S.V. University,
      Tirupati 517 502,
      India
;
    'A. Uma Ravi Sankar'
;     Japan Association for the Advancement of Medical Equipment,
      Hongo Bunkyo-ku,
      Tokyo-113 0033,
      Japan
;
    'C. Naga Raju'
;     Department of Chemistry,
      S.V. University,
      Tirupati 517 502,
      India
;
    'Rajni Kant'
;     Department of Physics
      University of Jammu,
      Jammu Tawi 180 006,
      India
;
data_I
_audit_creation_method     SHELXL-97
_chemical_name_systematic
;
2,4,8,10,13-Pentamethyl-6-phenyl-13,14-dihydro-12<i>H</i>-6\l^5^-
dibenzo[<i>d</i>,<i>i</i>][1,3,7,2]dioxazaphosphecin-6-thione
;
_chemical_name_common     ?
_chemical_formula_moiety     'C25 H28 N O2 P S'
_chemical_formula_sum     'C25 H28 N O2 P S'
_chemical_formula_iupac     'C25 H28 N O2 P S'
_chemical_formula_weight     437.52
_chemical_melting_point     ?
_symmetry_cell_setting     'monoclinic'
_symmetry_space_group_name_H-M     'P 21/c'
_symmetry_space_group_name_Hall     '-P 2ybc'
loop_
    _symmetry_equiv_pos_as_xyz
    'x, y, z'
    '-x, y+1/2, -z+1/2'
    '-x, -y, -z'
    'x, -y-1/2, z-1/2'
_cell_length_a     8.7117(9)
_cell_length_b     16.3225(16)
_cell_length_c     16.9021(16)
_cell_angle_alpha     90.00
_cell_angle_beta     99.525(10)
_cell_angle_gamma     90.00
_cell_volume     2370.3(4)
_cell_formula_units_Z     4
_cell_measurement_reflns_used     7063
_cell_measurement_theta_min     3.1
_cell_measurement_theta_max     30.2
_cell_measurement_temperature     293(2)
_exptl_crystal_description     rectangular
_exptl_crystal_colour     brown
_exptl_crystal_size_max     0.30
_exptl_crystal_size_mid     0.24
_exptl_crystal_size_min     0.18
_exptl_crystal_density_diffrn     1.226
_exptl_crystal_density_meas     1.225
_exptl_crystal_density_method     'not measured'
_exptl_crystal_F_000     928
_exptl_absorpt_coefficient_mu     0.225
_exptl_absorpt_correction_type     none
_exptl_absorpt_process_details     ?
_exptl_absorpt_correction_T_min     ?
_exptl_absorpt_correction_T_max     ?
_exptl_special_details
;
;
_diffrn_ambient_temperature     293(2)
_diffrn_radiation_type     MoK\a
_diffrn_radiation_wavelength     0.71073
_diffrn_radiation_source     'fine-focus sealed tube'
_diffrn_radiation_monochromator     graphite
_diffrn_measurement_device_type     'Oxford Diffraction Xcalibur'
_diffrn_measurement_device     'X-ray diffractometer with CCD camera'
_diffrn_measurement_method     \w-2\q
_diffrn_detector_area_resol_mean     ?
_diffrn_reflns_number     21854
_diffrn_reflns_av_R_equivalents     0.0328
_diffrn_reflns_av_sigmaI/netI     0.0653
_diffrn_reflns_theta_min     3.10
_diffrn_reflns_theta_max     30.24
_diffrn_reflns_theta_full     30.24
_diffrn_measured_fraction_theta_max     0.984
_diffrn_measured_fraction_theta_full     0.984
_diffrn_reflns_limit_h_min     -8
_diffrn_reflns_limit_h_max     12
_diffrn_reflns_limit_k_min     -23
_diffrn_reflns_limit_k_max     20
_diffrn_reflns_limit_l_min     -23
_diffrn_reflns_limit_l_max     23
_diffrn_standards_number     0
_diffrn_standards_interval_count     ?
_diffrn_standards_interval_time     ?
_diffrn_standards_decay_%     ?
_refine_special_details
;
Refinement of <i>F</i>^2^ against ALL reflections. The weighted <i>R</i>-factor
<i>wR</i> and goodness of fit <i>S</i> are based on <i>F</i>^2^, conventional
<i>R</i>-factors <i>R</i> are based on <i>F</i>, with <i>F</i> set to zero for
negative <i>F</i>^2^. The threshold expression of <i>F</i>^2^ >
\s(<i>F</i>^2^) is used only for calculating <i>R</i>-factors(gt) <i>etc</i>.
and is not relevant to the choice of reflections for refinement.
<i>R</i>-factors based on <i>F</i>^2^ are statistically about twice as large
as those based on <i>F</i>, and <i>R</i>- factors based on ALL data will be
even larger.
;
_reflns_number_total     7063
_reflns_number_gt     3672
_reflns_threshold_expression     I>2\s(I)
_refine_ls_structure_factor_coef     Fsqd
_refine_ls_matrix_type     full
_refine_ls_R_factor_all     0.1027
_refine_ls_R_factor_gt     0.0488
_refine_ls_wR_factor_gt     0.1399
_refine_ls_wR_factor_ref     0.1614
_refine_ls_goodness_of_fit_ref     1.029
_refine_ls_restrained_S_all     1.029
_refine_ls_number_reflns     7063
_refine_ls_number_parameters     271
_refine_ls_number_restraints     0
_refine_ls_hydrogen_treatment     constr
_refine_ls_weighting_scheme     calc
_refine_ls_weighting_details
         'calc w=1/[\s^2^(Fo^2^)+(0.0805P)^2^+0.0000P] where P=(Fo^2^+2Fc^2^)/3'
_atom_sites_solution_hydrogens     geom
_atom_sites_solution_primary     direct
_atom_sites_solution_secondary     difmap
_refine_ls_shift/su_max     0.000
_refine_ls_shift/su_mean     0.000
_refine_diff_density_max     0.346
_refine_diff_density_min     -0.287
_refine_ls_extinction_method     none
_refine_ls_extinction_coef     ?
loop_
    _atom_type_symbol
    _atom_type_description
    _atom_type_scat_dispersion_real
    _atom_type_scat_dispersion_imag
    _atom_type_scat_source
    'C' 'C' 0.0030 0.0020
                         'International Tables Vol C Tables 4.2.6.8 and 6.1.1.4'
    'H' 'H' 0.0000 0.0000
                         'International Tables Vol C Tables 4.2.6.8 and 6.1.1.4'
    'N' 'N' 0.0060 0.0030
                         'International Tables Vol C Tables 4.2.6.8 and 6.1.1.4'
    'O' 'O' 0.0110 0.0060
                         'International Tables Vol C Tables 4.2.6.8 and 6.1.1.4'
    'P' 'P' 0.1020 0.0940
                         'International Tables Vol C Tables 4.2.6.8 and 6.1.1.4'
    'S' 'S' 0.1250 0.1230
                         'International Tables Vol C Tables 4.2.6.8 and 6.1.1.4'
_computing_data_collection     'CryAlis PRO (Oxford Diffraction, 2007)'
_computing_cell_refinement     'CryAlis PRO (Oxford Diffraction, 2007)'
_computing_data_reduction     'CryAlis RED (Oxford Diffraction, 2007)'
_computing_structure_solution     'SHELXS86 (Sheldrick, 2008)'
_computing_structure_refinement     'SHELXL97 (Sheldrick, 2008)'
_computing_molecular_graphics     'ZORTEPII (Zsolnai, 1997)'
_computing_publication_material     'PARST (Nardelli, 1995)'
loop_
    _atom_site_type_symbol
    _atom_site_label
    _atom_site_fract_x
    _atom_site_fract_y
    _atom_site_fract_z
    _atom_site_U_iso_or_equiv
    _atom_site_adp_type
    _atom_site_calc_flag
    _atom_site_refinement_flags
    _atom_site_occupancy
    _atom_site_disorder_assembly
    _atom_site_disorder_group
    P P1 0.17744(6) 0.16344(3) 0.18237(3) 0.03883(16) Uani d . 1 . .
    S S2 0.02473(7) 0.22402(3) 0.22679(4) 0.05506(19) Uani d . 1 . .
    O O3 0.12396(15) 0.11944(8) 0.09791(7) 0.0405(3) Uani d . 1 . .
    C C25 0.3425(2) 0.22061(12) 0.16102(11) 0.0427(5) Uani d . 1 . .
    O O4 0.26513(16) 0.09104(8) 0.23448(8) 0.0439(3) Uani d . 1 . .
    N N5 -0.0375(2) 0.01189(10) 0.19579(9) 0.0424(4) Uani d . 1 . .
    C C24 -0.0253(2) 0.12021(12) 0.05097(11) 0.0410(5) Uani d . 1 . .
    C C22 -0.0613(3) 0.18239(12) -0.00492(12) 0.0470(5) Uani d . 1 . .
    C C13 0.1521(3) -0.00145(13) 0.31893(12) 0.0452(5) Uani d . 1 . .
    C C17 -0.1224(2) 0.05350(12) 0.05584(11) 0.0426(5) Uani d . 1 . .
    C C6 0.2449(2) 0.06607(13) 0.31197(11) 0.0427(5) Uani d . 1 . .
    C C16 -0.0717(3) -0.01544(12) 0.11289(11) 0.0466(5) Uani d . 1 . .
    H H16A -0.1533 -0.0565 0.1078 0.056 Uiso calc R 1 . .
    H H16B 0.0204 -0.0409 0.0985 0.056 Uiso calc R 1 . .
    C C18 -0.2601(3) 0.05058(14) 0.00225(12) 0.0524(5) Uani d . 1 . .
    H H18 -0.3272 0.0067 0.0048 0.063 Uiso calc R 1 . .
    C C14 0.0690(3) -0.04331(13) 0.24529(12) 0.0512(5) Uani d . 1 . .
    H H14A 0.1447 -0.0640 0.2142 0.061 Uiso calc R 1 . .
    H H14B 0.0111 -0.0897 0.2610 0.061 Uiso calc R 1 . .
    C C21 -0.2018(3) 0.17554(14) -0.05738(13) 0.0550(6) Uani d . 1 . .
    H H21 -0.2290 0.2164 -0.0955 0.066 Uiso calc R 1 . .
    C C30 0.3574(3) 0.30281(13) 0.17657(13) 0.0544(6) Uani d . 1 . .
    H H30 0.2791 0.3311 0.1963 0.065 Uiso calc R 1 . .
    C C12 0.1470(3) -0.03023(14) 0.39559(13) 0.0525(6) Uani d . 1 . .
    H H12 0.0850 -0.0754 0.4017 0.063 Uiso calc R 1 . .
    C C29 0.4898(3) 0.34342(16) 0.16272(16) 0.0694(7) Uani d . 1 . .
    H H29 0.4999 0.3992 0.1734 0.083 Uiso calc R 1 . .
    C C23 0.0493(3) 0.25157(14) -0.01172(15) 0.0670(7) Uani d . 1 . .
    H H23A 0.1391 0.2463 0.0294 0.100 Uiso calc R 1 . .
    H H23B -0.0015 0.3028 -0.0054 0.100 Uiso calc R 1 . .
    H H23C 0.0810 0.2499 -0.0635 0.100 Uiso calc R 1 . .
    C C7 0.3294(3) 0.10556(14) 0.37772(13) 0.0561(6) Uani d . 1 . .
    C C15 -0.1759(3) 0.02847(16) 0.22984(13) 0.0607(6) Uani d . 1 . .
    H H15A -0.1467 0.0470 0.2842 0.091 Uiso calc R 1 . .
    H H15B -0.2367 -0.0207 0.2291 0.091 Uiso calc R 1 . .
    H H15C -0.2363 0.0701 0.1989 0.091 Uiso calc R 1 . .
    C C19 -0.3022(3) 0.11051(15) -0.05507(13) 0.0575(6) Uani d . 1 . .
    C C26 0.4609(3) 0.17977(15) 0.13089(15) 0.0617(6) Uani d . 1 . .
    H H26 0.4525 0.1239 0.1200 0.074 Uiso calc R 1 . .
    C C10 0.2310(3) 0.00598(16) 0.46344(13) 0.0598(6) Uani d . 1 . .
    C C20 -0.4511(3) 0.1035(2) -0.11439(17) 0.0885(9) Uani d . 1 . .
    H H20A -0.5047 0.0543 -0.1040 0.133 Uiso calc R 1 . .
    H H20B -0.4274 0.1016 -0.1678 0.133 Uiso calc R 1 . .
    H H20C -0.5159 0.1501 -0.1092 0.133 Uiso calc R 1 . .
    C C9 0.3187(3) 0.07330(17) 0.45288(13) 0.0641(7) Uani d . 1 . .
    H H9 0.3739 0.0988 0.4980 0.077 Uiso calc R 1 . .
    C C8 0.4268(4) 0.17912(18) 0.36884(17) 0.0832(9) Uani d . 1 . .
    H H8A 0.4759 0.1975 0.4209 0.125 Uiso calc R 1 . .
    H H8B 0.3622 0.2220 0.3426 0.125 Uiso calc R 1 . .
    H H8C 0.5051 0.1652 0.3373 0.125 Uiso calc R 1 . .
    C C28 0.6049(4) 0.30329(19) 0.13385(16) 0.0750(8) Uani d . 1 . .
    H H28 0.6938 0.3313 0.1255 0.090 Uiso calc R 1 . .
    C C27 0.5903(3) 0.22253(18) 0.11724(18) 0.0758(8) Uani d . 1 . .
    H H27 0.6685 0.1954 0.0963 0.091 Uiso calc R 1 . .
    C C11 0.2268(4) -0.0284(2) 0.54643(14) 0.0864(9) Uani d . 1 . .
    H H11A 0.1601 -0.0756 0.5421 0.130 Uiso calc R 1 . .
    H H11B 0.1877 0.0125 0.5787 0.130 Uiso calc R 1 . .
    H H11C 0.3301 -0.0440 0.5710 0.130 Uiso calc R 1 . .
loop_
    _atom_site_aniso_label
    _atom_site_aniso_U_11
    _atom_site_aniso_U_22
    _atom_site_aniso_U_33
    _atom_site_aniso_U_12
    _atom_site_aniso_U_13
    _atom_site_aniso_U_23
    P1 0.0388(3) 0.0353(3) 0.0422(3) -0.0001(2) 0.0060(2) -0.0017(2)
    S2 0.0534(4) 0.0493(3) 0.0648(4) 0.0089(3) 0.0168(3) -0.0070(3)
    O3 0.0393(8) 0.0403(8) 0.0416(7) -0.0017(6) 0.0058(6) -0.0024(6)
    C25 0.0435(12) 0.0398(11) 0.0432(10) -0.0097(9) 0.0021(9) -0.0006(9)
    O4 0.0452(8) 0.0433(8) 0.0429(7) 0.0045(6) 0.0060(6) 0.0041(6)
    N5 0.0452(10) 0.0415(9) 0.0400(9) 0.0009(8) 0.0056(8) 0.0041(7)
    C24 0.0408(11) 0.0446(11) 0.0373(10) -0.0019(9) 0.0053(9) -0.0022(9)
    C22 0.0514(13) 0.0424(11) 0.0467(11) -0.0007(10) 0.0066(10) 0.0011(9)
    C13 0.0475(12) 0.0426(11) 0.0448(11) 0.0105(9) 0.0059(10) 0.0064(9)
    C17 0.0472(12) 0.0425(11) 0.0381(10) -0.0061(9) 0.0075(9) -0.0018(9)
    C6 0.0408(11) 0.0456(11) 0.0413(10) 0.0051(9) 0.0052(9) 0.0046(9)
    C16 0.0541(13) 0.0377(11) 0.0466(11) -0.0121(10) 0.0039(10) -0.0019(9)
    C18 0.0485(13) 0.0562(13) 0.0507(12) -0.0104(11) 0.0030(11) -0.0025(10)
    C14 0.0596(14) 0.0405(12) 0.0518(12) -0.0019(10) 0.0039(11) 0.0062(10)
    C21 0.0571(15) 0.0555(14) 0.0485(12) 0.0048(11) -0.0028(11) 0.0085(10)
    C30 0.0634(15) 0.0398(12) 0.0576(13) -0.0106(11) 0.0032(11) -0.0025(10)
    C12 0.0471(13) 0.0586(14) 0.0529(13) 0.0067(10) 0.0114(11) 0.0123(11)
    C29 0.085(2) 0.0476(14) 0.0724(16) -0.0216(14) 0.0036(15) 0.0030(12)
    C23 0.0761(18) 0.0540(14) 0.0669(15) -0.0114(13) 0.0004(14) 0.0196(12)
    C7 0.0539(14) 0.0583(14) 0.0525(12) 0.0011(11) -0.0021(11) 0.0016(11)
    C15 0.0491(14) 0.0803(17) 0.0547(13) -0.0015(12) 0.0143(11) 0.0081(12)
    C19 0.0548(14) 0.0613(15) 0.0528(13) -0.0014(12) -0.0019(11) 0.0010(11)
    C26 0.0509(14) 0.0508(14) 0.0871(17) -0.0071(11) 0.0224(13) -0.0073(12)
    C10 0.0577(15) 0.0775(17) 0.0440(12) 0.0175(13) 0.0075(11) 0.0116(12)
    C20 0.0703(19) 0.094(2) 0.088(2) -0.0080(16) -0.0243(16) 0.0151(17)
    C9 0.0643(16) 0.0811(18) 0.0430(12) 0.0054(14) -0.0025(11) -0.0043(12)
    C8 0.089(2) 0.0820(19) 0.0676(16) -0.0263(16) -0.0194(15) 0.0023(15)
    C28 0.0702(19) 0.081(2) 0.0722(17) -0.0307(16) 0.0064(15) 0.0094(15)
    C27 0.0569(17) 0.080(2) 0.096(2) -0.0119(14) 0.0299(15) -0.0035(16)
    C11 0.079(2) 0.130(3) 0.0516(14) 0.0177(19) 0.0149(14) 0.0249(16)
_geom_special_details
;
All e.s.d.'s (except the e.s.d. in the dihedral angle between two l.s. planes)
are estimated using the full covariance matrix. The cell e.s.d.'s are taken
into account individually in the estimation of e.s.d.'s in distances, angles
and torsion angles; correlations between e.s.d.'s in cell parameters are only
used when they are defined by crystal symmetry. An approximate (isotropic)
treatment of cell e.s.d.'s is used for estimating e.s.d.'s involving l.s.
planes.
;
loop_
    _geom_bond_atom_site_label_1
    _geom_bond_atom_site_label_2
    _geom_bond_site_symmetry_2
    _geom_bond_distance
    _geom_bond_publ_flag
    P1 O4 . 1.5916(14) no
    P1 O3 . 1.5970(13) no
    P1 C25 . 1.800(2) no
    P1 S2 . 1.9083(7) no
    O3 C24 . 1.407(2) no
    C25 C30 . 1.369(3) no
    C25 C26 . 1.393(3) no
    O4 C6 . 1.410(2) no
    N5 C15 . 1.445(3) no
    N5 C16 . 1.454(2) no
    N5 C14 . 1.454(3) no
    C24 C22 . 1.387(3) no
    C24 C17 . 1.390(3) no
    C22 C21 . 1.391(3) no
    C22 C23 . 1.501(3) no
    C13 C6 . 1.383(3) no
    C13 C12 . 1.386(3) no
    C13 C14 . 1.498(3) no
    C17 C18 . 1.379(3) no
    C17 C16 . 1.500(3) no
    C6 C7 . 1.386(3) no
    C16 H16A . 0.9700 no
    C16 H16B . 0.9700 no
    C18 C19 . 1.383(3) no
    C18 H18 . 0.9300 no
    C14 H14A . 0.9700 no
    C14 H14B . 0.9700 no
    C21 C19 . 1.380(3) no
    C21 H21 . 0.9300 no
    C30 C29 . 1.383(3) no
    C30 H30 . 0.9300 no
    C12 C10 . 1.387(3) no
    C12 H12 . 0.9300 no
    C29 C28 . 1.355(4) no
    C29 H29 . 0.9300 no
    C23 H23A . 0.9600 no
    C23 H23B . 0.9600 no
    C23 H23C . 0.9600 no
    C7 C9 . 1.393(3) no
    C7 C8 . 1.492(4) no
    C15 H15A . 0.9600 no
    C15 H15B . 0.9600 no
    C15 H15C . 0.9600 no
    C19 C20 . 1.507(3) no
    C26 C27 . 1.378(3) no
    C26 H26 . 0.9300 no
    C10 C9 . 1.367(4) no
    C10 C11 . 1.517(3) no
    C20 H20A . 0.9600 no
    C20 H20B . 0.9600 no
    C20 H20C . 0.9600 no
    C9 H9 . 0.9300 no
    C8 H8A . 0.9600 no
    C8 H8B . 0.9600 no
    C8 H8C . 0.9600 no
    C28 C27 . 1.349(4) no
    C28 H28 . 0.9300 no
    C27 H27 . 0.9300 no
    C11 H11A . 0.9600 no
    C11 H11B . 0.9600 no
    C11 H11C . 0.9600 no
loop_
    _geom_angle_atom_site_label_1
    _geom_angle_atom_site_label_2
    _geom_angle_atom_site_label_3
    _geom_angle_site_symmetry_1
    _geom_angle_site_symmetry_3
    _geom_angle
    _geom_angle_publ_flag
    O4 P1 O3 . . 101.72(7) no
    O4 P1 C25 . . 99.77(9) no
    O3 P1 C25 . . 100.28(8) no
    O4 P1 S2 . . 117.97(6) no
    O3 P1 S2 . . 117.74(6) no
    C25 P1 S2 . . 116.25(7) no
    C24 O3 P1 . . 127.29(12) no
    C30 C25 C26 . . 119.1(2) no
    C30 C25 P1 . . 121.54(17) no
    C26 C25 P1 . . 119.30(16) no
    C6 O4 P1 . . 127.32(12) no
    C15 N5 C16 . . 112.94(17) no
    C15 N5 C14 . . 112.43(16) no
    C16 N5 C14 . . 111.96(16) no
    C22 C24 C17 . . 122.84(19) no
    C22 C24 O3 . . 118.35(17) no
    C17 C24 O3 . . 118.33(17) no
    C24 C22 C21 . . 116.83(19) no
    C24 C22 C23 . . 121.8(2) no
    C21 C22 C23 . . 121.30(19) no
    C6 C13 C12 . . 117.3(2) no
    C6 C13 C14 . . 120.14(18) no
    C12 C13 C14 . . 122.4(2) no
    C18 C17 C24 . . 117.39(19) no
    C18 C17 C16 . . 121.85(18) no
    C24 C17 C16 . . 120.57(18) no
    C13 C6 C7 . . 122.87(19) no
    C13 C6 O4 . . 118.29(18) no
    C7 C6 O4 . . 118.58(19) no
    N5 C16 C17 . . 112.40(16) no
    N5 C16 H16A . . 109.1 no
    C17 C16 H16A . . 109.1 no
    N5 C16 H16B . . 109.1 no
    C17 C16 H16B . . 109.1 no
    H16A C16 H16B . . 107.9 no
    C17 C18 C19 . . 122.4(2) no
    C17 C18 H18 . . 118.8 no
    C19 C18 H18 . . 118.8 no
    N5 C14 C13 . . 111.73(17) no
    N5 C14 H14A . . 109.3 no
    C13 C14 H14A . . 109.3 no
    N5 C14 H14B . . 109.3 no
    C13 C14 H14B . . 109.3 no
    H14A C14 H14B . . 107.9 no
    C19 C21 C22 . . 122.6(2) no
    C19 C21 H21 . . 118.7 no
    C22 C21 H21 . . 118.7 no
    C25 C30 C29 . . 119.5(2) no
    C25 C30 H30 . . 120.2 no
    C29 C30 H30 . . 120.2 no
    C13 C12 C10 . . 122.3(2) no
    C13 C12 H12 . . 118.8 no
    C10 C12 H12 . . 118.8 no
    C28 C29 C30 . . 121.1(2) no
    C28 C29 H29 . . 119.4 no
    C30 C29 H29 . . 119.4 no
    C22 C23 H23A . . 109.5 no
    C22 C23 H23B . . 109.5 no
    H23A C23 H23B . . 109.5 no
    C22 C23 H23C . . 109.5 no
    H23A C23 H23C . . 109.5 no
    H23B C23 H23C . . 109.5 no
    C6 C7 C9 . . 116.7(2) no
    C6 C7 C8 . . 121.9(2) no
    C9 C7 C8 . . 121.4(2) no
    N5 C15 H15A . . 109.5 no
    N5 C15 H15B . . 109.5 no
    H15A C15 H15B . . 109.5 no
    N5 C15 H15C . . 109.5 no
    H15A C15 H15C . . 109.5 no
    H15B C15 H15C . . 109.5 no
    C21 C19 C18 . . 117.9(2) no
    C21 C19 C20 . . 121.3(2) no
    C18 C19 C20 . . 120.8(2) no
    C27 C26 C25 . . 119.7(2) no
    C27 C26 H26 . . 120.2 no
    C25 C26 H26 . . 120.2 no
    C9 C10 C12 . . 117.7(2) no
    C9 C10 C11 . . 121.2(2) no
    C12 C10 C11 . . 121.1(2) no
    C19 C20 H20A . . 109.5 no
    C19 C20 H20B . . 109.5 no
    H20A C20 H20B . . 109.5 no
    C19 C20 H20C . . 109.5 no
    H20A C20 H20C . . 109.5 no
    H20B C20 H20C . . 109.5 no
    C10 C9 C7 . . 123.1(2) no
    C10 C9 H9 . . 118.4 no
    C7 C9 H9 . . 118.4 no
    C7 C8 H8A . . 109.5 no
    C7 C8 H8B . . 109.5 no
    H8A C8 H8B . . 109.5 no
    C7 C8 H8C . . 109.5 no
    H8A C8 H8C . . 109.5 no
    H8B C8 H8C . . 109.5 no
    C27 C28 C29 . . 119.8(3) no
    C27 C28 H28 . . 120.1 no
    C29 C28 H28 . . 120.1 no
    C28 C27 C26 . . 120.8(3) no
    C28 C27 H27 . . 119.6 no
    C26 C27 H27 . . 119.6 no
    C10 C11 H11A . . 109.5 no
    C10 C11 H11B . . 109.5 no
    H11A C11 H11B . . 109.5 no
    C10 C11 H11C . . 109.5 no
    H11A C11 H11C . . 109.5 no
    H11B C11 H11C . . 109.5 no
loop_
    _geom_torsion_atom_site_label_1
    _geom_torsion_atom_site_label_2
    _geom_torsion_atom_site_label_3
    _geom_torsion_atom_site_label_4
    _geom_torsion_site_symmetry_1
    _geom_torsion_site_symmetry_2
    _geom_torsion_site_symmetry_3
    _geom_torsion_site_symmetry_4
    _geom_torsion
    _geom_torsion_publ_flag
    O4 P1 O3 C24 . . . . 130.89(15) no
    C25 P1 O3 C24 . . . . -126.77(16) no
    S2 P1 O3 C24 . . . . 0.33(17) no
    O4 P1 C25 C30 . . . . -127.47(18) no
    O3 P1 C25 C30 . . . . 128.60(18) no
    S2 P1 C25 C30 . . . . 0.5(2) no
    O4 P1 C25 C26 . . . . 50.00(19) no
    O3 P1 C25 C26 . . . . -53.93(19) no
    S2 P1 C25 C26 . . . . 177.98(16) no
    O3 P1 O4 C6 . . . . -131.31(16) no
    C25 P1 O4 C6 . . . . 125.93(17) no
    S2 P1 O4 C6 . . . . -0.90(18) no
    P1 O3 C24 C22 . . . . 89.3(2) no
    P1 O3 C24 C17 . . . . -98.4(2) no
    C17 C24 C22 C21 . . . . 0.0(3) no
    O3 C24 C22 C21 . . . . 171.87(18) no
    C17 C24 C22 C23 . . . . -176.8(2) no
    O3 C24 C22 C23 . . . . -4.9(3) no
    C22 C24 C17 C18 . . . . -0.2(3) no
    O3 C24 C17 C18 . . . . -172.11(17) no
    C22 C24 C17 C16 . . . . 174.92(18) no
    O3 C24 C17 C16 . . . . 3.0(3) no
    C12 C13 C6 C7 . . . . -0.8(3) no
    C14 C13 C6 C7 . . . . -177.5(2) no
    C12 C13 C6 O4 . . . . 173.30(18) no
    C14 C13 C6 O4 . . . . -3.4(3) no
    P1 O4 C6 C13 . . . . 99.7(2) no
    P1 O4 C6 C7 . . . . -86.0(2) no
    C15 N5 C16 C17 . . . . 75.8(2) no
    C14 N5 C16 C17 . . . . -156.10(18) no
    C18 C17 C16 N5 . . . . -125.8(2) no
    C24 C17 C16 N5 . . . . 59.3(3) no
    C24 C17 C18 C19 . . . . 0.5(3) no
    C16 C17 C18 C19 . . . . -174.6(2) no
    C15 N5 C14 C13 . . . . -74.0(2) no
    C16 N5 C14 C13 . . . . 157.61(17) no
    C6 C13 C14 N5 . . . . -59.9(3) no
    C12 C13 C14 N5 . . . . 123.5(2) no
    C24 C22 C21 C19 . . . . 0.0(3) no
    C23 C22 C21 C19 . . . . 176.8(2) no
    C26 C25 C30 C29 . . . . -0.5(3) no
    P1 C25 C30 C29 . . . . 176.95(18) no
    C6 C13 C12 C10 . . . . -0.3(3) no
    C14 C13 C12 C10 . . . . 176.4(2) no
    C25 C30 C29 C28 . . . . 0.1(4) no
    C13 C6 C7 C9 . . . . 0.8(3) no
    O4 C6 C7 C9 . . . . -173.3(2) no
    C13 C6 C7 C8 . . . . -179.0(2) no
    O4 C6 C7 C8 . . . . 6.9(3) no
    C22 C21 C19 C18 . . . . 0.3(4) no
    C22 C21 C19 C20 . . . . -178.1(2) no
    C17 C18 C19 C21 . . . . -0.6(3) no
    C17 C18 C19 C20 . . . . 177.8(2) no
    C30 C25 C26 C27 . . . . 0.0(4) no
    P1 C25 C26 C27 . . . . -177.6(2) no
    C13 C12 C10 C9 . . . . 1.3(3) no
    C13 C12 C10 C11 . . . . -178.2(2) no
    C12 C10 C9 C7 . . . . -1.3(4) no
    C11 C10 C9 C7 . . . . 178.1(2) no
    C6 C7 C9 C10 . . . . 0.3(4) no
    C8 C7 C9 C10 . . . . -179.9(3) no
    C30 C29 C28 C27 . . . . 0.8(4) no
    C29 C28 C27 C26 . . . . -1.4(4) no
    C25 C26 C27 C28 . . . . 1.0(4) no
loop_
    _geom_hbond_atom_site_label_D
    _geom_hbond_atom_site_label_H
    _geom_hbond_atom_site_label_A
    _geom_hbond_site_symmetry_A
    _geom_hbond_distance_DH
    _geom_hbond_distance_HA
    _geom_hbond_distance_DA
    _geom_hbond_angle_DHA
    _geom_hbond_publ_flag
    C23 H23A O3 . 0.96 2.39 2.848(3) 109 Y
