# Supplementary material for: 2,4,8,10,13-Penta­methyl-6-phenyl-13,14-dihydro-12H-6λ5-dibenzo[d,i][1,3,7,2]dioxaza­phosphecin-6-thione
Source: Acta Crystallogr Sect E Struct Rep Online. 2009 Dec 12;66(Pt 1):o120. doi: 10.1107/S1600536809052180 (PMC2980263; doi:10.1107/S1600536809052180)
Supplement: Supplementary file 2 [file e-66-0o120-Isup2.hkl]

#
# h,k,l, Fc-squared, Fo-squared, sigma(Fo-squared) and status flag
#
data_I
_shelx_title ' RKKRISHNA-4 in P2(1)/c'
_shelx_refln_list_code          4
_shelx_F_calc_maximum      191.82
_exptl_crystal_F_000       927.88
_reflns_d_resolution_high  0.7056
 
loop_
 _symmetry_equiv_pos_as_xyz
 'x, y, z'
 '-x, y+1/2, -z+1/2'
 '-x, -y, -z'
 'x, -y-1/2, z-1/2'
 
_cell_length_a     8.7117
_cell_length_b    16.3225
_cell_length_c    16.9021
_cell_angle_alpha  90.000
_cell_angle_beta   99.525
_cell_angle_gamma  90.000
 
_shelx_F_squared_multiplier     1.000
 
loop_
 _refln_index_h
 _refln_index_k
 _refln_index_l
 _refln_F_squared_calc
 _refln_F_squared_meas
 _refln_F_squared_sigma
 _refln_observed_status
   2   0   0        8.21       20.11      9.90 o
   3   0   0        4.61       -0.30      3.43 o
   4   0   0      806.77      902.67     10.98 o
   5   0   0      629.79      585.44     10.68 o
   6   0   0      752.54      668.98     12.70 o
   7   0   0      105.45      118.35     11.40 o
   8   0   0       55.02       45.31     12.97 o
   9   0   0       69.50       79.36     15.31 o
  10   0   0      118.01      102.62     19.19 o
  11   0   0        0.01        0.27      8.04 o
  12   0   0        6.94       16.65     35.85 o
   2   1   0       70.47       59.91      4.30 o
   3   1   0      165.68      183.89      5.47 o
   4   1   0      140.47      154.19      5.55 o
   5   1   0      101.97      114.53      5.43 o
   6   1   0       41.37       48.69      5.90 o
   7   1   0      958.18     1011.20     17.81 o
   8   1   0       19.75       26.58     10.32 o
   9   1   0      166.62      161.46     11.27 o
  10   1   0        0.20        4.76     10.72 o
  11   1   0        1.40        6.48     14.48 o
  12   1   0       49.79       50.95     26.34 o
   1   2   0     6842.84     6678.83     55.18 o
   2   2   0    15797.58    16205.88    105.86 o
   3   2   0     3733.96     3905.53     17.20 o
   4   2   0       32.72       39.45      4.54 o
   5   2   0     1723.13     1864.78     20.88 o
   6   2   0      587.26      592.29      9.44 o
   7   2   0       10.61       10.23      6.67 o
   8   2   0       73.53       58.26      8.45 o
   9   2   0        0.01        2.26      6.06 o
  10   2   0       51.07       32.16     15.26 o
  11   2   0       21.29       23.44     13.83 o
  12   2   0        0.69       17.89     27.78 o
   1   3   0      141.22      122.68      3.01 o
   2   3   0     2735.35     2949.09      9.01 o
   3   3   0     3266.15     3320.08     26.60 o
   4   3   0      527.00      701.45      9.52 o
   5   3   0      330.60      371.66      7.66 o
   6   3   0      434.41      413.91      9.43 o
   7   3   0      871.79      907.02     12.38 o
   8   3   0      102.56      105.22      8.12 o
   9   3   0      117.91      109.74     13.67 o
  10   3   0       29.48       36.83     13.90 o
  11   3   0       27.13       29.68     18.89 o
  12   3   0       16.62       24.46     16.54 o
   0   4   0     3351.39     3388.63     19.80 o
   1   4   0    12448.37    12914.66    123.81 o
   2   4   0     1194.60     1111.27      8.00 o
   3   4   0     1735.43     1794.08     10.33 o
   4   4   0        6.86        2.99      2.97 o
   5   4   0     1063.95     1204.59     11.73 o
   6   4   0       90.43       69.82      6.82 o
   7   4   0       95.89       88.40      7.63 o
   8   4   0       21.72       39.21      9.40 o
   9   4   0        6.12        2.40      5.33 o
  10   4   0       52.73       54.91     17.11 o
  11   4   0       36.13       44.22     20.67 o
   1   5   0     2805.13     2715.38     19.85 o
   2   5   0     2387.04     2706.89     14.19 o
   3   5   0      216.67      257.57      5.49 o
   4   5   0     4763.28     4868.68     48.09 o
   5   5   0     1347.55     1354.30     12.05 o
   6   5   0      565.08      594.15     10.08 o
   7   5   0        0.54        1.46      3.74 o
   8   5   0        0.68        7.28      4.49 o
   9   5   0       52.38       58.15     11.22 o
  10   5   0      128.96      140.20     16.59 o
  11   5   0        6.02        5.70     12.51 o
   0   6   0     1473.04     1598.90     17.31 o
   1   6   0       45.55       48.86      3.89 o
   2   6   0        2.18        9.83      2.72 o
   3   6   0     8231.08     8628.76     32.80 o
   4   6   0      282.08      305.39      6.49 o
   5   6   0      874.57      897.37     13.79 o
   6   6   0      357.41      344.50      8.97 o
   7   6   0      187.31      167.58     10.70 o
   8   6   0      341.21      279.51     19.69 o
   9   6   0      155.71      160.55     11.24 o
  10   6   0        1.30        3.73      3.56 o
  11   6   0       27.67       26.92     18.03 o
   1   7   0     2237.76     2510.82     13.42 o
   2   7   0     2809.89     2973.33     17.23 o
   3   7   0      115.74      154.21      4.88 o
   4   7   0     2017.91     1896.68     17.14 o
   5   7   0       39.72       36.02      4.37 o
   6   7   0       36.95       30.31      8.47 o
   7   7   0      173.38      158.52     10.53 o
   8   7   0       15.26       17.06      9.63 o
   9   7   0       79.30      102.72     12.33 o
  10   7   0       74.11       67.13     15.10 o
  11   7   0        0.52        3.81      9.79 o
   0   8   0       86.13      116.12      7.59 o
   1   8   0     2367.39     2387.78     18.69 o
   2   8   0      961.51     1021.60      8.57 o
   3   8   0      304.52      343.68      7.24 o
   4   8   0       13.75       21.02      4.73 o
   5   8   0       37.61       24.58      5.87 o
   6   8   0       74.20       93.55      9.75 o
   7   8   0       41.44       41.29     11.00 o
   8   8   0        1.02        4.01      5.25 o
   9   8   0        6.56        8.59      6.10 o
  10   8   0        1.09       11.02     17.99 o
  11   8   0       36.21       42.46     29.12 o
   1   9   0      621.07      795.13     14.10 o
   2   9   0      383.14      326.08      5.94 o
   3   9   0      462.81      431.29      6.53 o
   4   9   0        0.45        1.53      0.95 o
   5   9   0        9.71       10.44      5.73 o
   6   9   0       38.48       47.63      9.19 o
   7   9   0        2.74        2.37      6.53 o
   8   9   0        0.47        5.41      8.83 o
   9   9   0       51.80       60.81     15.67 o
  10   9   0        3.05        2.51      8.12 o
  11   9   0        4.59       16.56     26.13 o
   0  10   0      380.40      474.14     12.93 o
   1  10   0      442.45      435.23      9.16 o
   2  10   0       10.25        9.51      2.25 o
   3  10   0     1463.53     1542.83     11.39 o
   4  10   0       12.81       14.64      3.28 o
   5  10   0        0.09       -0.91      2.85 o
   6  10   0        9.58       13.93      7.80 o
   7  10   0       11.59       11.03     21.03 o
   8  10   0       27.72       25.11     12.00 o
   9  10   0       26.79       24.22     17.66 o
  10  10   0        1.41       21.89     29.65 o
   1  11   0      648.76      702.91      9.20 o
   2  11   0      228.56      227.62      4.17 o
   3  11   0       52.88       50.18      4.00 o
   4  11   0      441.98      474.82     11.69 o
   5  11   0       25.89        3.85      4.77 o
   6  11   0       83.60       89.19     11.13 o
   7  11   0      370.09      358.36     18.66 o
   8  11   0      134.61      161.23     20.88 o
   9  11   0        9.94        9.38     27.87 o
  10  11   0       32.08       55.47     24.26 o
   0  12   0      224.66      180.78      7.43 o
   1  12   0       10.59       11.87      3.84 o
   2  12   0      367.06      409.59      6.89 o
   3  12   0      995.35      954.85     12.69 o
   4  12   0      162.82      175.44     12.21 o
   5  12   0       34.26       27.64      9.63 o
   6  12   0       25.21       30.03      9.13 o
   7  12   0       19.75       16.32     24.66 o
   8  12   0      235.25      282.81     19.01 o
   9  12   0       89.52      106.25     22.56 o
  10  12   0        2.45        0.27     14.18 o
   1  13   0      177.83      156.50      5.66 o
   2  13   0       33.99       14.15      5.74 o
   3  13   0        3.58        8.68      5.79 o
   4  13   0       37.93       31.35      7.96 o
   5  13   0        0.07        6.06     10.03 o
   6  13   0       29.87       18.82     10.20 o
   7  13   0        1.60        0.18      0.33 o
   8  13   0        4.16       17.82     25.58 o
   9  13   0       22.27        1.28      9.47 o
  10  13   0       50.92       58.06     26.30 o
   0  14   0      130.83      117.76     13.59 o
   1  14   0        0.67        6.86      4.45 o
   2  14   0        3.59       -0.44      3.15 o
   3  14   0      213.43      229.98      8.46 o
   4  14   0       27.41       31.31      6.79 o
   5  14   0       49.29       50.45     11.48 o
   6  14   0        8.77        5.56      8.11 o
   8  14   0      101.80      136.65     38.38 o
   9  14   0        6.26        4.86     39.70 o
   1  15   0      249.79      265.49     10.27 o
   2  15   0       46.36       43.97      9.24 o
   3  15   0       13.56        5.07      4.31 o
   4  15   0      109.02      108.93      8.84 o
   5  15   0       84.05       80.87     11.71 o
   6  15   0       46.63       61.79     16.15 o
   7  15   0       19.76       31.97     32.96 o
   8  15   0        4.73       -0.71      4.18 o
   9  15   0        0.17        9.24     53.18 o
   0  16   0       72.26       71.46     17.11 o
   1  16   0        0.10       -0.46      5.92 o
   2  16   0        3.73        0.01      2.15 o
   3  16   0        0.10       -2.76      3.98 o
   4  16   0       46.07       29.18     12.34 o
   5  16   0       84.45       81.92     16.62 o
   6  16   0      163.27      195.77     19.48 o
   7  16   0        0.50       16.69     41.11 o
   8  16   0        6.76       12.96     35.31 o
   1  17   0       27.79       20.17     15.57 o
   2  17   0       58.66       69.08     11.36 o
   3  17   0        1.72        1.94      7.58 o
   4  17   0       36.58       36.49     15.47 o
   5  17   0       46.32       49.88     19.49 o
   6  17   0       69.39      102.30     18.96 o
   7  17   0      193.65      287.22     38.31 o
   8  17   0       51.45       36.97     43.77 o
   0  18   0      766.25      843.74     22.34 o
   1  18   0      156.95      165.91     14.78 o
   2  18   0        0.38       -2.70     14.94 o
   3  18   0       32.60       14.20     17.65 o
   4  18   0        6.33       15.92     23.22 o
   5  18   0       28.84       28.88     18.45 o
   6  18   0      124.53      157.81     22.13 o
   7  18   0       13.18       40.22     38.83 o
   1  19   0       58.78       46.88     13.14 o
   2  19   0       91.60       90.29     26.46 o
   3  19   0       11.79       11.78     28.27 o
   4  19   0        4.68       11.54     17.43 o
   5  19   0        3.14       23.91     21.35 o
   6  19   0        1.73        4.88     12.95 o
   0  20   0       37.62       43.78     17.07 o
   1  20   0       52.07       43.05     15.45 o
   2  20   0       37.65       28.06     27.83 o
   3  20   0        9.18        8.24     32.80 o
   4  20   0       20.25       16.05     27.56 o
   5  20   0       23.53       39.25     24.69 o
   6  20   0       12.01       22.52     23.74 o
   1  21   0       11.10        3.00     14.43 o
   2  21   0       15.83       16.20     23.82 o
   3  21   0        0.39        7.39     16.93 o
   4  21   0       14.07       21.04     33.38 o
   5  21   0        5.46       31.91     38.06 o
   0  22   0        0.06        2.04    114.53 o
   1  22   0        2.85       12.20     22.72 o
   2  22   0       21.18       22.43     18.96 o
   3  22   0       32.10       42.24     33.59 o
   1  23   0       21.09       18.82     21.59 o
 -12   1   1        9.16       13.28     22.41 o
 -11   1   1        0.10        0.37      5.30 o
 -10   1   1        0.68        0.56      4.46 o
  -9   1   1        1.48        1.40      2.73 o
  -8   1   1        0.66       -1.22      2.66 o
  -7   1   1       59.68       73.86      8.01 o
  -6   1   1      491.35      517.71      9.15 o
  -5   1   1      207.33      241.36      7.03 o
  -4   1   1      237.72      260.17      6.34 o
  -3   1   1      124.74      107.90      5.18 o
  -2   1   1     3714.57     3751.60     12.09 o
   1   1   1     1173.68     1258.01     12.16 o
   2   1   1     3315.30     3253.23     15.10 o
   3   1   1      127.23      123.91      5.43 o
   4   1   1      228.69      234.38      6.77 o
   5   1   1       58.04       53.00      5.29 o
   6   1   1      154.87      150.07      6.92 o
   7   1   1       50.25       41.00      7.36 o
   8   1   1       43.11       48.42      8.41 o
   9   1   1       40.35       41.04     10.44 o
  10   1   1       15.49       22.17     15.33 o
  11   1   1       70.81       64.55     20.17 o
  12   1   1        6.23       14.89     19.55 o
 -12   2   1        6.69       13.61     16.03 o
 -11   2   1       31.71        6.81     19.65 o
 -10   2   1        6.88       -0.76      6.06 o
  -9   2   1       10.70       11.44     11.14 o
  -8   2   1        8.78        6.09      5.11 o
  -7   2   1      374.85      397.25      9.05 o
  -6   2   1      340.51      357.70      8.79 o
  -5   2   1     1784.69     1752.58     13.94 o
  -4   2   1     1963.68     2126.21     13.29 o
  -3   2   1      353.93      285.72      5.70 o
  -2   2   1    13082.33    12887.84     69.83 o
  -1   2   1    10536.82    10490.91     57.79 o
   1   2   1       17.32       15.53      2.13 o
   2   2   1        0.87       15.58      5.60 o
   3   2   1        6.65        3.79      6.71 o
   4   2   1      636.70      749.62     10.16 o
   5   2   1       28.90       45.94      5.31 o
   6   2   1      103.38       91.28      6.90 o
   7   2   1       41.70       49.03      6.67 o
   8   2   1        1.84       -1.84      2.53 o
   9   2   1        4.82        4.52     16.01 o
  10   2   1       49.23       54.50     15.25 o
  11   2   1       16.83        5.98     17.28 o
  12   2   1       14.50       22.21     21.83 o
 -12   3   1       35.55       43.61     20.91 o
 -11   3   1        8.11        8.54     15.55 o
 -10   3   1       27.45       26.77     15.07 o
  -9   3   1       13.28       10.89     10.22 o
  -8   3   1       10.14        3.35      6.06 o
  -7   3   1      973.46     1001.30     13.90 o
  -6   3   1      800.55      787.83     11.14 o
  -5   3   1      603.89      682.63      9.39 o
  -4   3   1      269.36      241.09      5.93 o
  -3   3   1      624.03      624.44      6.12 o
  -2   3   1      331.91      432.47      5.19 o
  -1   3   1    16350.53    15706.04     99.07 o
   0   3   1     8274.40     8548.26     99.83 o
   1   3   1      754.02      662.12      7.47 o
   2   3   1     5827.10     5723.25     20.43 o
   3   3   1     3813.20     3994.51     15.17 o
   4   3   1      910.44      828.30     10.21 o
   5   3   1      116.32       93.00      6.54 o
   6   3   1        9.60        6.46      5.37 o
   7   3   1      737.98      733.63     11.52 o
   8   3   1      235.73      240.36      8.81 o
   9   3   1       25.57       33.89      9.89 o
  10   3   1        6.88        5.61      8.70 o
  11   3   1        7.51        1.62      7.06 o
 -12   4   1        2.82        9.13     19.16 o
 -11   4   1       15.29        3.39     13.94 o
 -10   4   1        2.44        1.72      4.11 o
  -9   4   1       46.97       44.83     13.52 o
  -8   4   1      326.55      338.72      9.67 o
  -7   4   1        3.94        2.11      3.71 o
  -6   4   1     1289.60     1304.78     16.17 o
  -5   4   1      737.38      742.80      9.72 o
  -4   4   1      197.69      187.00      5.49 o
  -3   4   1       13.04       21.10      4.58 o
  -2   4   1    10747.92    11666.61     43.40 o
  -1   4   1      220.40      215.99      4.88 o
   0   4   1     1051.15     1046.72      6.50 o
   1   4   1     4683.91     4726.33     16.93 o
   2   4   1     2240.43     2237.85     12.70 o
   3   4   1      928.70     1020.65      7.90 o
   4   4   1        5.38       11.91      3.84 o
   5   4   1      247.65      203.30      8.13 o
   6   4   1       51.26       46.17      5.93 o
   7   4   1      157.09      160.30      7.57 o
   8   4   1      200.37      204.42     10.45 o
   9   4   1        0.73       12.23      8.24 o
  10   4   1        0.59        4.82     17.88 o
  11   4   1       18.66        8.09     30.49 o
 -11   5   1       23.73       36.66     22.29 o
 -10   5   1        1.22       -0.39      4.19 o
  -9   5   1        0.03        4.95      7.45 o
  -8   5   1       46.03       43.18      9.10 o
  -7   5   1        9.10        6.87      8.99 o
  -6   5   1      323.52      313.77      8.51 o
  -5   5   1      118.07      108.36      5.74 o
  -4   5   1      759.13      901.56      8.00 o
  -3   5   1     1724.97     1993.24      9.68 o
  -2   5   1      979.58      881.38      6.47 o
  -1   5   1      196.04      252.53      4.90 o
   0   5   1      304.82      338.95      9.33 o
   1   5   1     1349.67     1228.43     13.46 o
   2   5   1      143.10      177.14      5.93 o
   3   5   1        4.27        4.70      2.72 o
   4   5   1      741.77      847.18      9.34 o
   5   5   1       94.16       86.11      6.66 o
   6   5   1       84.82       75.74      6.87 o
   7   5   1     1025.84     1026.54     16.83 o
   8   5   1      453.46      466.48     17.97 o
   9   5   1       21.71       25.27     11.85 o
  10   5   1        2.58        5.26      5.43 o
  11   5   1        0.08        0.52      3.24 o
 -11   6   1        0.74        2.33     13.74 o
 -10   6   1        0.03        4.20     10.17 o
  -9   6   1       19.08       25.21      9.72 o
  -8   6   1        0.94        9.84      6.30 o
  -7   6   1      101.26       70.27      9.97 o
  -6   6   1       16.32       18.57      6.00 o
  -5   6   1      364.58      357.78      7.10 o
  -4   6   1      947.92      972.29      8.00 o
  -3   6   1      266.67      342.03      4.67 o
  -2   6   1     2643.39     2874.18     17.54 o
  -1   6   1       68.10       67.57      4.07 o
   0   6   1      681.30      763.91      7.03 o
   1   6   1      314.59      383.47      4.51 o
   2   6   1       10.21       19.23      3.24 o
   3   6   1      238.49      204.74      5.41 o
   4   6   1     1638.49     1628.09     13.49 o
   5   6   1      462.30      407.48      8.32 o
   6   6   1      250.39      227.97     10.23 o
   7   6   1      553.96      529.51     14.57 o
   8   6   1        0.76        4.58      5.12 o
   9   6   1       23.72       38.29     11.59 o
  10   6   1        0.41       11.54      9.80 o
  11   6   1        0.34        5.77     41.30 o
 -11   7   1        1.04       16.44     17.70 o
 -10   7   1       27.60       42.92     18.38 o
  -9   7   1      204.22      229.31     13.77 o
  -8   7   1       91.14       90.61     16.15 o
  -7   7   1       47.18       34.35     10.37 o
  -6   7   1       79.96       84.33     11.46 o
  -5   7   1     1952.82     2080.30     12.48 o
  -4   7   1     3096.71     3129.05     13.08 o
  -3   7   1       64.18      126.59      5.39 o
  -2   7   1      524.36      730.29      5.54 o
  -1   7   1       16.20       22.21      3.30 o
   0   7   1       10.13       14.03      2.62 o
   1   7   1      484.94      613.28      7.31 o
   2   7   1       57.03       35.46      3.86 o
   3   7   1      377.02      478.16      7.56 o
   4   7   1     1319.55     1443.22     13.48 o
   5   7   1     1804.69     1807.82     46.48 o
   6   7   1      477.83      485.30     13.25 o
   7   7   1        0.04        8.73      7.53 o
   8   7   1       11.20        9.91      7.74 o
   9   7   1       78.77       84.96     11.58 o
  10   7   1       89.61       93.60     17.81 o
  11   7   1       10.00       28.63     23.43 o
 -11   8   1       51.59       46.40     24.84 o
 -10   8   1       25.50       36.09     13.96 o
  -9   8   1        2.65       17.43     11.61 o
  -8   8   1      327.44      371.00     19.11 o
  -7   8   1      192.26      174.91     17.01 o
  -6   8   1      130.09      116.34      8.12 o
  -5   8   1      579.72      588.10     10.26 o
  -4   8   1      216.18      274.57      7.54 o
  -3   8   1     3192.78     3228.16     20.10 o
  -2   8   1      432.15      427.24      9.08 o
  -1   8   1     1279.82     1150.38     10.98 o
   0   8   1     1295.70     1559.98     10.92 o
   1   8   1        7.06       11.70      2.46 o
   2   8   1     1081.01     1003.37      9.08 o
   3   8   1     2564.91     2570.84     14.90 o
   4   8   1     1084.00     1046.08     11.65 o
   5   8   1       62.85       52.14      9.42 o
   6   8   1       52.64       60.52      9.70 o
   7   8   1       43.77       44.30     11.19 o
   8   8   1      121.12      160.68     12.39 o
   9   8   1      139.97      146.82     12.69 o
  10   8   1        0.03        2.20      6.73 o
  11   8   1       19.69       24.45     24.30 o
 -11   9   1        0.56        1.66     28.44 o
 -10   9   1      169.35      190.74     22.10 o
  -9   9   1      293.71      324.64     21.01 o
  -8   9   1       15.42       20.65      9.46 o
  -7   9   1       15.92       17.55      8.33 o
  -6   9   1      109.27       80.83     10.53 o
  -5   9   1      122.91      123.11      7.31 o
  -4   9   1      991.10      985.54      9.79 o
  -3   9   1      824.56      755.29      7.68 o
  -2   9   1      200.90      241.17      4.68 o
  -1   9   1      195.09      246.98      7.04 o
   0   9   1       16.69       12.77      2.99 o
   1   9   1       29.64       56.70      3.41 o
   2   9   1     2006.00     2088.79     13.19 o
   3   9   1      465.00      504.04      7.64 o
   4   9   1      856.29      840.46     10.44 o
   5   9   1       56.16       53.82     11.15 o
   6   9   1       36.28       31.88      8.30 o
   7   9   1       77.34       78.99     10.59 o
   8   9   1        0.33        0.40      5.23 o
   9   9   1       63.73       62.70     14.80 o
  10   9   1       80.52       99.89     24.61 o
  11   9   1       43.70       54.56     28.42 o
 -11  10   1       10.37        4.33     16.69 o
 -10  10   1        0.17        2.63      6.11 o
  -9  10   1       33.13       28.05     15.19 o
  -8  10   1      147.64      175.87     15.33 o
  -7  10   1       71.68       44.40     11.13 o
  -6  10   1      136.31      100.77     10.16 o
  -5  10   1      186.72      224.11      8.61 o
  -4  10   1       14.07       10.62      3.43 o
  -3  10   1      995.57     1027.47      7.91 o
  -2  10   1      479.85      434.63      6.18 o
  -1  10   1       43.63       30.46      5.02 o
   0  10   1      136.90      119.94      4.57 o
   1  10   1     1350.65     1437.14     15.06 o
   2  10   1     2627.13     2685.48     15.40 o
   3  10   1     1893.19     1906.44     17.03 o
   4  10   1      315.28      274.37      6.71 o
   5  10   1       12.11       20.11      5.93 o
   6  10   1       58.54       62.29     10.63 o
   7  10   1       16.22        2.51      4.39 o
   8  10   1        3.41        1.90      3.01 o
   9  10   1       60.95       62.31     21.22 o
  10  10   1       19.46       35.29     19.01 o
 -10  11   1       42.71       57.19     22.52 o
  -9  11   1      100.89       85.05     25.02 o
  -8  11   1       76.96       78.68     20.29 o
  -7  11   1      161.28      155.14     16.07 o
  -6  11   1      289.47      321.04     12.59 o
  -5  11   1       51.51       48.68      7.94 o
  -4  11   1      851.79      855.23     16.32 o
  -3  11   1      657.96      657.39     10.36 o
  -2  11   1       16.18       10.00      3.18 o
  -1  11   1      379.57      429.94      8.62 o
   0  11   1      178.89      182.37      5.57 o
   1  11   1      120.66       88.70      4.51 o
   2  11   1      240.69      261.63      5.51 o
   3  11   1       68.78       92.62      5.06 o
   4  11   1     1559.43     1544.31     13.64 o
   5  11   1       44.25       39.64      8.64 o
   6  11   1      313.77      337.91     15.00 o
   7  11   1        0.01        0.78     16.71 o
   8  11   1       64.48       74.18     14.27 o
   9  11   1        2.49        7.53     10.42 o
  10  11   1       41.22       62.74     22.15 o
 -10  12   1        1.02       11.23     16.02 o
  -9  12   1       10.25       34.54     21.51 o
  -8  12   1        3.24       -1.24     18.74 o
  -7  12   1       90.77       99.76     17.83 o
  -6  12   1       27.28       14.81     10.05 o
  -5  12   1      151.41      179.75     12.39 o
  -4  12   1       48.83       48.87      7.66 o
  -3  12   1      242.40      232.88      7.97 o
  -2  12   1      168.09      138.73      6.96 o
  -1  12   1      226.32      275.80      7.70 o
   0  12   1      560.24      563.75      9.11 o
   1  12   1      272.70      254.88      6.01 o
   2  12   1        1.38        3.76      3.76 o
   3  12   1      124.30      140.45      5.70 o
   4  12   1       65.09       76.31     12.78 o
   5  12   1      106.33      137.03      9.89 o
   6  12   1      202.36      170.13     27.01 o
   7  12   1      100.11      115.01     15.26 o
   8  12   1        0.01       31.56     28.02 o
   9  12   1        1.30       15.81     32.48 o
  10  12   1        0.38        4.29     11.84 o
 -10  13   1        0.01        4.40     19.15 o
  -9  13   1        3.87       12.31     31.14 o
  -8  13   1       10.44       15.58     21.94 o
  -7  13   1      108.75      134.93     26.85 o
  -6  13   1      246.00      184.10     28.94 o
  -5  13   1       19.96       21.23      9.66 o
  -4  13   1      149.74      166.35      7.58 o
  -3  13   1      117.81      123.13      7.36 o
  -2  13   1       70.00       52.71      6.64 o
  -1  13   1      149.24      158.78      9.71 o
   0  13   1      106.55      125.72      5.29 o
   1  13   1      595.81      570.08     11.15 o
   2  13   1      177.83      162.81      6.85 o
   3  13   1      198.60      176.46      9.50 o
   4  13   1       23.82       31.00      8.79 o
   5  13   1      222.33      247.03     14.54 o
   6  13   1       80.88       63.63     16.82 o
   7  13   1      180.78      188.07     28.32 o
   8  13   1       96.10      107.01     30.22 o
   9  13   1       43.11       44.51     33.47 o
  -9  14   1       52.95       69.79     37.77 o
  -8  14   1       92.13       87.69     28.05 o
  -7  14   1       16.02       26.11     26.19 o
  -6  14   1       52.89       55.81     16.02 o
  -5  14   1      288.57      286.93     15.37 o
  -4  14   1        0.33       12.37      8.17 o
  -3  14   1       86.56       79.19      7.30 o
  -2  14   1      228.12      228.92      7.98 o
  -1  14   1        1.74        1.61      7.85 o
   0  14   1     1138.93     1204.24     14.51 o
   1  14   1      700.85      716.70     17.55 o
   2  14   1       13.24       12.71      7.76 o
   3  14   1       44.16       27.97      7.23 o
   4  14   1       73.74       51.86     10.47 o
   5  14   1      246.50      251.81     16.55 o
   6  14   1      197.13      176.37     24.91 o
   7  14   1       27.17       39.00     28.75 o
   8  14   1       21.18       36.55     26.45 o
   9  14   1       32.63       58.51     34.58 o
  -9  15   1        1.88       27.57     40.15 o
  -8  15   1        0.02        6.27     33.90 o
  -7  15   1      144.65      157.70     27.63 o
  -6  15   1       71.87       69.13     17.60 o
  -5  15   1       59.78       62.59     12.06 o
  -4  15   1       12.91        5.69      7.77 o
  -3  15   1        6.59       12.27     10.91 o
  -2  15   1        0.39       -3.05      6.28 o
  -1  15   1      231.87      225.54      8.52 o
   0  15   1      143.38      143.46      8.02 o
   1  15   1      336.48      297.52     11.01 o
   2  15   1      254.29      262.84     10.80 o
   3  15   1       65.84       77.48     10.11 o
   4  15   1        0.73        4.71     11.43 o
   5  15   1       48.50       34.27     13.09 o
   6  15   1       22.80       32.20     15.62 o
   7  15   1      238.60      274.80     32.82 o
   8  15   1       45.48       33.73     32.11 o
   9  15   1        2.18       29.90     41.68 o
  -8  16   1        5.35       -2.74     47.31 o
  -7  16   1        2.99        3.70     47.76 o
  -6  16   1       56.47       76.05     13.58 o
  -5  16   1       90.77      104.52     13.15 o
  -4  16   1        2.34       -1.56      4.60 o
  -3  16   1        5.20        1.06      1.64 o
  -2  16   1        0.44       -4.05      7.33 o
  -1  16   1       36.58       42.47     10.81 o
   0  16   1      240.03      218.17     10.68 o
   1  16   1        0.04       -6.25     37.50 o
   2  16   1        1.13       -3.54     10.98 o
   3  16   1       35.35       19.01     10.78 o
   4  16   1      146.05      148.16     12.50 o
   5  16   1        0.05        0.42      4.10 o
   6  16   1       54.43      105.09     18.59 o
   7  16   1       11.43       15.50     22.45 o
   8  16   1        4.13        0.82      8.01 o
  -8  17   1        0.39       -8.07     32.32 o
  -7  17   1       47.83       52.38     34.61 o
  -6  17   1        7.79       16.54     17.59 o
  -5  17   1       11.99        8.81     14.54 o
  -4  17   1       49.09       45.03     18.84 o
  -3  17   1        5.30        2.13     13.47 o
  -2  17   1       45.35       43.02     11.01 o
  -1  17   1      181.07      126.46     16.95 o
   0  17   1      274.17      270.50     14.65 o
   1  17   1        0.07        3.39     27.24 o
   2  17   1        1.25       -0.93      4.16 o
   3  17   1       42.19       41.75     13.87 o
   4  17   1        4.56       13.85     12.30 o
   5  17   1        4.29        6.76      7.91 o
   6  17   1        0.24       14.83     16.79 o
   7  17   1       12.90       23.02     28.70 o
  -7  18   1        2.75        7.82     19.48 o
  -6  18   1       12.26       17.17     14.46 o
  -5  18   1        0.07        5.29     10.55 o
  -4  18   1       11.08       21.38     18.20 o
  -3  18   1        0.18       -6.31     10.84 o
  -2  18   1      120.13      155.74     24.85 o
  -1  18   1        5.53       12.74     12.08 o
   0  18   1       37.56       28.38     11.13 o
   1  18   1        2.16       -0.50     14.88 o
   2  18   1       88.81       98.12     14.10 o
   3  18   1       33.17       31.26     14.36 o
   4  18   1       10.21       15.08     13.28 o
   5  18   1        5.31        2.62     12.95 o
   6  18   1       60.85       83.24     22.04 o
   7  18   1       15.55       14.26     56.75 o
  -7  19   1       65.32      140.78     36.99 o
  -6  19   1       13.77       20.49     23.22 o
  -5  19   1       33.31       40.15     19.68 o
  -4  19   1       43.12       57.71     19.38 o
  -3  19   1       19.24       -2.15     12.97 o
  -2  19   1        0.10       10.34     19.82 o
  -1  19   1       67.37       49.82     14.62 o
   0  19   1        5.88        8.84     16.53 o
   1  19   1       51.52       70.79     16.64 o
   2  19   1      116.00      124.47     17.94 o
   3  19   1        0.78       14.76     12.24 o
   4  19   1        2.39       14.14     15.80 o
   5  19   1       45.55       54.01     22.75 o
   6  19   1        2.28       13.47     17.92 o
  -6  20   1       16.36       33.96     23.97 o
  -5  20   1       86.46       86.92     25.02 o
  -4  20   1        1.30        9.55     21.24 o
  -3  20   1       26.18       28.29     34.97 o
  -2  20   1       56.01       60.11     22.06 o
  -1  20   1       35.08       17.39     17.53 o
   0  20   1      122.27      149.74     13.89 o
   1  20   1       87.61       92.50     15.67 o
   2  20   1        4.75       -7.41     38.80 o
   4  20   1       13.30       24.96     25.64 o
   5  20   1       18.39       22.04     20.99 o
   6  20   1       64.86       72.57     36.11 o
  -5  21   1        3.08       50.79     37.68 o
  -4  21   1       41.37       45.78     36.19 o
  -3  21   1        4.13        1.04      6.63 o
  -2  21   1        5.17       13.04     21.92 o
  -1  21   1       62.12       59.10     17.02 o
   0  21   1       25.86       29.19     17.87 o
   1  21   1        5.93        4.07     23.54 o
   2  21   1        5.13       13.61     28.38 o
   3  21   1        0.46       -4.54     22.53 o
   4  21   1        8.58       15.93     36.43 o
  -3  22   1        1.07        0.12      1.59 o
  -2  22   1        0.71        0.55      4.02 o
  -1  22   1       12.99       19.15     19.41 o
   0  22   1       45.51       42.61     25.14 o
   1  22   1       23.25        6.43     33.04 o
   2  22   1        0.92       10.80   1834.83 o
   3  22   1        1.02        6.56     75.23 o
  -1  23   1        5.03        4.72     10.96 o
   0  23   1       10.78        8.59     33.83 o
 -12   0   2        4.23        8.77     21.09 o
 -11   0   2       22.52       34.93     21.95 o
 -10   0   2       20.99       20.94     15.94 o
  -9   0   2      179.48      179.10     14.74 o
  -8   0   2       74.62       76.82     16.31 o
  -7   0   2      194.50      196.29     22.58 o
  -6   0   2     1416.75     1460.44     51.86 o
  -5   0   2     2278.19     2097.11     21.50 o
  -4   0   2     2716.16     2476.82     28.33 o
  -3   0   2     1184.72     1080.35     17.82 o
  -2   0   2      739.51      934.20     14.31 o
   1   0   2      414.13      453.14      5.07 o
   2   0   2     2061.44     2172.53     12.55 o
   3   0   2     1327.51     1409.04     26.91 o
   4   0   2      214.91      222.38      9.47 o
   5   0   2      538.01      587.21     14.14 o
   6   0   2      471.77      397.33     11.22 o
   7   0   2      742.23      771.33     16.84 o
   8   0   2      141.68      140.66     13.40 o
   9   0   2      162.91      178.63     16.02 o
  10   0   2      139.64      126.39     23.19 o
  11   0   2      126.41      112.54     33.19 o
 -12   1   2       49.48       60.07     33.33 o
 -11   1   2       38.90       41.47     23.63 o
 -10   1   2        0.09        0.21      5.49 o
  -9   1   2        5.12        7.57      7.28 o
  -8   1   2      361.79      373.56     14.80 o
  -7   1   2      805.78      727.86     14.19 o
  -6   1   2     1965.93     1725.02     21.26 o
  -5   1   2     1264.12     1232.93     14.06 o
  -4   1   2      468.04      471.83     13.02 o
  -3   1   2      596.17      527.74     10.21 o
  -2   1   2     1732.35     1889.90     18.31 o
  -1   1   2    10305.64    10497.81     91.22 o
   1   1   2     7142.89     7029.40     21.67 o
   2   1   2      177.01      209.55      4.55 o
   3   1   2        2.26       14.21      4.72 o
   4   1   2      826.89     1080.72     11.00 o
   5   1   2        0.26        1.05      1.40 o
   6   1   2        0.39        0.36      2.61 o
   7   1   2      301.60      284.92      9.10 o
   8   1   2       58.80       49.04      8.48 o
   9   1   2      148.71      154.84     11.32 o
  10   1   2        0.06        2.17      4.93 o
  11   1   2        1.53       22.23     17.26 o
 -12   2   2        2.07       11.94     14.09 o
 -11   2   2       15.04        6.86     12.25 o
 -10   2   2       16.39        7.18      9.17 o
  -9   2   2        0.01        3.80      8.91 o
  -8   2   2      129.90      141.00      8.94 o
  -7   2   2      273.24      276.14      9.51 o
  -6   2   2      157.85      123.86     14.13 o
  -5   2   2      747.57      665.34      9.38 o
  -4   2   2        0.73       21.12      4.80 o
  -3   2   2      845.69      781.24      7.81 o
  -2   2   2    11087.06    11054.94     35.81 o
  -1   2   2    14453.84    14540.01     87.36 o
   0   2   2     1333.57     1451.24     10.97 o
   1   2   2     2023.54     2197.15     13.72 o
   2   2   2     3047.99     3156.57     14.90 o
   3   2   2      586.10      609.77      7.25 o
   4   2   2      682.46      703.48      9.23 o
   5   2   2        3.85       10.86      4.19 o
   6   2   2      571.72      542.23     10.35 o
   7   2   2      803.23      800.07     11.89 o
   8   2   2       82.15       70.12      8.57 o
   9   2   2      301.37      309.20     10.47 o
  10   2   2        3.21        2.02     10.30 o
  11   2   2        4.32        3.40      7.55 o
 -12   3   2       15.60       23.08     16.04 o
 -11   3   2        8.20       -0.47      8.60 o
 -10   3   2       16.38       18.94     19.32 o
  -9   3   2        9.02        8.20      9.65 o
  -8   3   2       48.80       55.45      8.91 o
  -7   3   2      234.38      220.29      9.20 o
  -6   3   2      619.54      574.78     10.21 o
  -5   3   2       36.98       65.47      5.82 o
  -4   3   2      396.98      348.09      6.78 o
  -3   3   2    12731.51    13376.57     46.01 o
  -2   3   2      111.11      110.79      4.98 o
  -1   3   2    12959.20    13211.11    123.81 o
   0   3   2     5023.29     4999.50     28.85 o
   1   3   2     2545.19     2593.00     13.04 o
   2   3   2      135.48      155.26      6.16 o
   3   3   2        5.74        5.05      2.64 o
   4   3   2        2.59        6.28      5.30 o
   5   3   2      487.66      495.43     13.55 o
   6   3   2      284.42      292.99      8.20 o
   7   3   2      756.19      765.73     11.47 o
   8   3   2       68.09       46.86      7.83 o
   9   3   2       17.94       18.59      8.59 o
  10   3   2       41.35       32.92     15.21 o
  11   3   2        4.27        0.47      4.23 o
 -12   4   2       30.01       27.65     23.05 o
 -11   4   2       17.97       22.34     15.23 o
 -10   4   2       39.54       42.57     15.62 o
  -9   4   2        0.01        8.48      6.04 o
  -8   4   2       56.43       49.79     12.91 o
  -7   4   2       68.23       72.39      7.83 o
  -6   4   2       50.97       37.13      6.86 o
  -5   4   2       22.74       15.15      4.79 o
  -4   4   2     1723.72     2018.12     10.91 o
  -3   4   2     7798.63     7858.52     18.46 o
  -2   4   2    16543.69    16719.82     68.17 o
  -1   4   2    13812.70    13358.65     55.75 o
   0   4   2      992.91     1131.24      6.70 o
   1   4   2      132.98      164.05      3.35 o
   2   4   2        0.08        6.95      4.35 o
   3   4   2      121.43      131.76      6.01 o
   4   4   2      771.79      836.51      8.87 o
   5   4   2      118.85      109.42      5.50 o
   6   4   2     1179.79     1180.26     13.10 o
   7   4   2       72.48       72.87      6.41 o
   8   4   2       61.96       65.58      9.73 o
   9   4   2       28.71       35.28     11.68 o
  10   4   2       35.37       32.32     13.35 o
  11   4   2       11.13       10.17     18.98 o
 -11   5   2        3.74        1.92      6.81 o
 -10   5   2      114.49      125.01     15.43 o
  -9   5   2      469.36      514.65     17.08 o
  -8   5   2       36.27       34.56     11.12 o
  -7   5   2      281.62      308.92     10.78 o
  -6   5   2      318.56      362.90      8.47 o
  -5   5   2      227.74      203.43      6.23 o
  -4   5   2        8.71        8.74      3.20 o
  -3   5   2       70.94       69.79      4.31 o
  -2   5   2      376.72      297.67      9.83 o
  -1   5   2      413.07      387.99      6.83 o
   0   5   2     1163.16     1123.56     10.77 o
   1   5   2       68.85       50.62      3.03 o
   2   5   2     1547.93     1533.12     12.54 o
   3   5   2     2392.71     2424.44     13.57 o
   4   5   2      462.44      448.06      7.25 o
   5   5   2      160.81      155.11      7.54 o
   6   5   2       11.53       14.16      4.32 o
   7   5   2      774.69      769.33     14.64 o
   8   5   2       20.09       19.80      7.89 o
   9   5   2       71.26       74.19     11.51 o
  10   5   2      108.27      100.75     14.84 o
  11   5   2       35.79       57.45     24.49 o
 -11   6   2        8.25       12.38     16.63 o
 -10   6   2       73.63       98.84     16.46 o
  -9   6   2        4.42        7.04      9.09 o
  -8   6   2       48.43       46.97     13.15 o
  -7   6   2       20.08        7.84     11.07 o
  -6   6   2      496.85      531.44      9.57 o
  -5   6   2      156.99      157.13      5.84 o
  -4   6   2      180.88      157.39      4.98 o
  -3   6   2        0.66       -0.18      1.24 o
  -2   6   2       63.45      137.25      5.60 o
  -1   6   2      492.05      554.02      8.06 o
   0   6   2      167.44      185.05      4.57 o
   1   6   2      186.84      180.03      6.26 o
   2   6   2       75.22       64.25      4.01 o
   3   6   2     2800.11     2667.56     20.46 o
   4   6   2     2893.87     2757.83     32.18 o
   5   6   2      249.17      236.51      6.94 o
   6   6   2      913.33      958.88     20.31 o
   7   6   2      224.65      221.10      9.90 o
   8   6   2      275.85      249.04     13.07 o
   9   6   2      133.04      154.01     12.59 o
  10   6   2       12.36       21.38     14.61 o
  11   6   2        6.96        0.55      5.19 o
 -11   7   2        1.49       10.39     19.52 o
 -10   7   2       27.88       26.78     15.75 o
  -9   7   2       97.75      117.74     18.35 o
  -8   7   2      282.57      199.32     19.52 o
  -7   7   2        1.14        3.90      5.58 o
  -6   7   2      555.00      514.96     15.23 o
  -5   7   2      338.91      377.30      6.58 o
  -4   7   2     1266.36     1257.97     15.70 o
  -3   7   2      229.34      183.67      5.26 o
  -2   7   2       64.70       57.45      4.56 o
  -1   7   2       69.98       87.73      6.07 o
   0   7   2      938.64     1028.08      7.45 o
   1   7   2     2638.35     2770.01     12.06 o
   2   7   2      945.47     1170.50     10.14 o
   3   7   2      150.28      148.11      6.28 o
   4   7   2      205.64      243.36      8.40 o
   5   7   2      214.03      207.05     12.32 o
   6   7   2      374.80      358.37     27.01 o
   7   7   2       21.82       22.26      7.24 o
   8   7   2        0.22        8.33      6.51 o
   9   7   2        1.43        6.29     12.04 o
  10   7   2        5.22        5.65     11.37 o
  11   7   2       33.26       38.82     23.49 o
 -11   8   2       19.33       26.85     25.82 o
 -10   8   2       48.48       62.24     15.86 o
  -9   8   2        9.88       15.28     13.58 o
  -8   8   2        6.72        7.81      8.23 o
  -7   8   2      435.95      412.60     16.70 o
  -6   8   2      354.85      350.40     11.17 o
  -5   8   2        8.22       10.09      3.79 o
  -4   8   2        9.15       21.02      4.71 o
  -3   8   2        0.82       10.57      4.37 o
  -2   8   2      483.09      511.98      8.07 o
  -1   8   2       70.26       94.37      6.42 o
   0   8   2       93.99      104.45      3.90 o
   1   8   2       46.62       56.23      3.34 o
   2   8   2        6.36       12.31      4.27 o
   3   8   2       26.09       18.13      3.48 o
   4   8   2        2.22       10.83      4.36 o
   5   8   2       15.74       17.78      6.61 o
   6   8   2      186.86      188.89     18.99 o
   7   8   2      173.25      176.13     11.42 o
   8   8   2        2.95       -1.25      8.09 o
   9   8   2        1.84        0.43      2.38 o
  10   8   2       20.12       23.07     20.26 o
  11   8   2        0.53       10.46     46.11 o
 -11   9   2        0.00       13.39     31.02 o
 -10   9   2       11.74       46.47     13.12 o
  -9   9   2        0.17       11.20     12.01 o
  -8   9   2        4.03       25.15     14.11 o
  -7   9   2      139.77      112.08     13.41 o
  -6   9   2       28.85       41.31      6.40 o
  -5   9   2      139.11      146.53      7.23 o
  -4   9   2      157.46      166.58      7.68 o
  -3   9   2      492.65      474.83      8.80 o
  -2   9   2      265.37      237.34      6.56 o
  -1   9   2       54.75       44.46      5.93 o
   0   9   2      209.91      186.50      4.82 o
   1   9   2     1194.86     1354.41      8.66 o
   2   9   2       97.36       69.30      4.48 o
   3   9   2      112.66      117.07      5.21 o
   4   9   2      109.74      120.11      5.83 o
   5   9   2       98.28      110.32      7.95 o
   6   9   2      158.26      161.08     13.07 o
   7   9   2       28.94       23.00     11.15 o
   8   9   2        0.01       -2.72      4.12 o
   9   9   2        6.15        4.25      6.06 o
  10   9   2       12.28        9.92     11.17 o
  11   9   2       20.97       33.10     35.63 o
 -11  10   2        0.74       -0.88      3.04 o
 -10  10   2       40.96       69.25     25.24 o
  -9  10   2       11.82       15.59     11.66 o
  -8  10   2      297.29      346.87     26.04 o
  -7  10   2      328.77      339.95     17.33 o
  -6  10   2       71.36       61.18      7.84 o
  -5  10   2       64.30       71.63      6.66 o
  -4  10   2       13.40       15.06      4.90 o
  -3  10   2      367.31      414.68      8.97 o
  -2  10   2      112.16      102.67      3.03 o
  -1  10   2      101.09      101.58      5.20 o
   0  10   2       18.00       14.46      3.78 o
   1  10   2       57.05       54.08      3.38 o
   2  10   2       76.78       92.12      4.81 o
   3  10   2      223.73      188.43      7.30 o
   4  10   2       81.52      115.81      6.22 o
   5  10   2        0.13        1.35      6.47 o
   6  10   2      263.43      334.90     16.19 o
   7  10   2        0.97       -0.67      9.37 o
   8  10   2       28.64       29.83     15.73 o
   9  10   2       39.15       41.84     15.14 o
  10  10   2        0.42        9.00     12.91 o
 -10  11   2        5.41       19.91     23.69 o
  -9  11   2       51.25       52.79     20.01 o
  -8  11   2      137.21      141.20     18.33 o
  -7  11   2       15.87        0.37      7.28 o
  -6  11   2       47.24       50.52     11.18 o
  -5  11   2       51.70       57.33      7.75 o
  -4  11   2      180.84      165.30      7.20 o
  -3  11   2      544.23      504.40      9.41 o
  -2  11   2      301.18      324.06      4.64 o
  -1  11   2       96.10      121.67      5.82 o
   0  11   2        0.36        1.36      2.49 o
   1  11   2      399.52      389.96      6.37 o
   2  11   2      895.85      925.73     10.83 o
   3  11   2      109.27      117.82      5.72 o
   4  11   2      873.94      862.50     11.36 o
   5  11   2        4.61        2.58      3.33 o
   6  11   2       42.76       40.25     12.18 o
   7  11   2       17.49        3.74     18.13 o
   8  11   2      203.72      226.03     16.54 o
   9  11   2       12.46        3.26     12.18 o
  10  11   2       45.21       68.39     24.85 o
 -10  12   2       13.45       22.00     21.96 o
  -9  12   2        2.53       14.87     26.16 o
  -8  12   2       11.45        4.54     28.64 o
  -7  12   2        3.12        0.07      0.38 o
  -6  12   2        2.55        2.33      4.12 o
  -5  12   2        6.32       18.42      7.89 o
  -4  12   2      386.32      424.97     10.78 o
  -3  12   2      206.80      180.93      7.47 o
  -2  12   2      694.42      680.09     11.43 o
  -1  12   2       34.33       25.88      5.06 o
   0  12   2      186.59      200.80      5.13 o
   1  12   2       10.03       16.42      4.30 o
   2  12   2      147.63      135.79      5.05 o
   3  12   2      813.37      771.49     10.50 o
   4  12   2      299.36      288.00      9.23 o
   5  12   2       21.64       35.46     11.55 o
   6  12   2       84.74       66.11     14.01 o
   7  12   2      265.09      251.55     16.68 o
   8  12   2       38.22       55.40     17.85 o
   9  12   2       76.26       76.79     33.43 o
  10  12   2       37.58       58.40     41.19 o
 -10  13   2       51.09       59.91     28.17 o
  -9  13   2      177.86      223.08     21.46 o
  -8  13   2       23.82       35.20     19.71 o
  -7  13   2       19.68        7.60     14.32 o
  -6  13   2        7.06       -0.57      2.32 o
  -5  13   2       10.20       14.31      9.48 o
  -4  13   2       10.76       14.58      5.77 o
  -3  13   2      823.76      801.73     12.20 o
  -2  13   2       28.77       32.90      6.81 o
  -1  13   2       84.44       95.57      6.60 o
   0  13   2       38.80       34.51      8.33 o
   1  13   2        8.24        3.68      5.42 o
   2  13   2      114.07      111.79      7.54 o
   3  13   2       56.15       56.01     11.46 o
   4  13   2      338.13      312.24     18.74 o
   5  13   2      101.18       99.76     17.91 o
   6  13   2       98.93       78.69     15.79 o
   7  13   2        1.71        8.34      7.94 o
   8  13   2        0.66       15.47     29.06 o
   9  13   2        7.33       16.91     40.91 o
  -9  14   2        0.15       14.91     30.15 o
  -8  14   2       17.11       21.45     27.28 o
  -7  14   2        1.95        7.09     15.38 o
  -6  14   2        0.35       11.52      9.93 o
  -5  14   2       69.21       62.13     10.86 o
  -4  14   2        4.54       13.43      9.95 o
  -3  14   2       87.05       76.03      7.42 o
  -2  14   2      439.41      409.45     10.45 o
  -1  14   2      661.33      655.38     11.81 o
   0  14   2      469.51      471.52     10.44 o
   1  14   2       38.01       25.35     10.31 o
   2  14   2        9.50       18.35     12.45 o
   3  14   2      201.24      185.93     12.20 o
   4  14   2      241.59      257.89     14.14 o
   5  14   2        4.93        8.33      8.18 o
   6  14   2       23.05       19.92     13.78 o
   7  14   2        7.16       14.24     32.62 o
   8  14   2       11.76       21.79     48.66 o
   9  14   2        3.64       12.58     39.58 o
  -9  15   2        2.01       20.47     32.99 o
  -8  15   2        0.21       20.97     29.21 o
  -7  15   2        1.23       12.15     12.94 o
  -6  15   2       94.90      112.93     13.30 o
  -5  15   2       70.85       88.82     11.05 o
  -4  15   2        9.73       12.94      7.03 o
  -3  15   2       51.32       26.75      9.05 o
  -2  15   2        3.23        0.31      5.43 o
  -1  15   2       29.10       26.18      7.87 o
   0  15   2       42.81       42.57      7.70 o
   1  15   2       25.77       25.72     12.71 o
   2  15   2       21.92       19.20     11.49 o
   3  15   2        3.46       -0.07      2.46 o
   4  15   2       21.73       23.10     11.62 o
   5  15   2       52.94       39.47     16.22 o
   6  15   2       21.94       25.32     15.79 o
   7  15   2       12.06       18.72     24.29 o
   8  15   2       15.21       33.83     43.19 o
  -8  16   2       20.56       14.22     64.52 o
  -7  16   2        8.76       21.30     18.08 o
  -6  16   2        0.07       11.99      9.53 o
  -5  16   2       15.43       17.13     16.18 o
  -4  16   2      150.37      140.77     11.45 o
  -3  16   2       65.36       46.09     10.94 o
  -2  16   2        3.61        0.00      5.35 o
  -1  16   2       69.38       68.84     10.33 o
   0  16   2      975.39      974.75     22.38 o
   1  16   2      786.16      781.27     20.18 o
   2  16   2      111.57      117.32     13.21 o
   3  16   2        2.15        0.01      1.75 o
   4  16   2       18.32       26.89     11.40 o
   5  16   2       32.93       34.37     13.60 o
   6  16   2      128.23      123.40     29.15 o
   7  16   2       36.41       51.77     32.30 o
   8  16   2        0.96        6.64     22.99 o
  -8  17   2       16.24       32.06     36.64 o
  -7  17   2       33.08       52.41     35.10 o
  -6  17   2       57.78       70.66     21.89 o
  -5  17   2       18.28       13.50     14.86 o
  -4  17   2        0.65        0.77      7.58 o
  -3  17   2       63.81       72.72     15.86 o
  -2  17   2       17.66       13.65     14.56 o
  -1  17   2      381.24      320.41     34.01 o
   0  17   2      173.75      152.49     11.50 o
   1  17   2       34.30       27.24     13.37 o
   2  17   2      116.78      117.62     11.91 o
   3  17   2       53.07       47.74     12.85 o
   4  17   2        1.31        2.21      5.60 o
   5  17   2        8.66       23.80     19.00 o
   6  17   2        0.24       10.22     63.00 o
   7  17   2       76.22      101.47     41.72 o
  -7  18   2       29.38       40.43     38.33 o
  -6  18   2       28.44       26.13     18.77 o
  -5  18   2      125.12      156.73     21.03 o
  -4  18   2       40.68       40.54     21.82 o
  -3  18   2        0.30        1.77      6.54 o
  -2  18   2        3.74        6.27     15.95 o
  -1  18   2       25.19       34.72     13.31 o
   0  18   2      106.90      101.51     11.06 o
   1  18   2      330.88      374.47     17.96 o
   2  18   2      223.79      267.34     13.85 o
   3  18   2        0.21        0.29      5.01 o
   4  18   2        2.83        4.93     11.24 o
   5  18   2       14.37        8.91     20.34 o
   6  18   2       94.83       96.52     33.94 o
   7  18   2       22.55       14.04     31.63 o
  -6  19   2      174.18      227.39     24.47 o
  -5  19   2       26.89       43.39     22.18 o
  -4  19   2        0.08       -4.33     10.09 o
  -2  19   2      106.69      101.98     19.90 o
  -1  19   2       95.63       92.86     16.55 o
   0  19   2       37.70       33.13     13.26 o
   1  19   2        5.69       12.82     10.87 o
   2  19   2        9.27       15.84     19.99 o
   3  19   2       32.46       41.90     14.87 o
   4  19   2        2.59       16.53     19.46 o
   5  19   2        0.14       13.55     27.96 o
   6  19   2        0.01       15.22     26.97 o
  -6  20   2        4.12        6.81     15.06 o
  -5  20   2       32.66       50.33     21.72 o
  -4  20   2       17.74        8.06     21.41 o
  -3  20   2        6.93        0.91     26.48 o
  -2  20   2        2.15       -0.59      3.41 o
  -1  20   2        0.20       -1.03      4.18 o
   0  20   2        6.92        4.07     19.47 o
   1  20   2       54.37       56.54     15.12 o
   2  20   2       39.71       36.05     22.65 o
   3  20   2       13.87       12.29     16.88 o
   4  20   2       14.98       24.04     21.16 o
   5  20   2        1.37       -0.35      4.54 o
  -5  21   2       10.25       20.88     22.71 o
  -4  21   2       48.26       58.86     24.33 o
  -3  21   2       53.18       59.85     27.08 o
  -2  21   2        8.26        7.98     12.63 o
  -1  21   2        0.02       -1.08      3.91 o
   0  21   2        2.24        6.20     13.91 o
   1  21   2        0.48        4.27      9.02 o
   2  21   2        1.26       -1.48    179.06 o
   3  21   2        0.37       13.41     36.17 o
   4  21   2       14.82       29.67     29.63 o
  -3  22   2       50.41       85.40     26.07 o
  -2  22   2       76.21      109.28     21.33 o
  -1  22   2       35.73       46.76     18.02 o
   0  22   2        3.45        0.77     17.59 o
   2  22   2        1.66       -5.87     14.31 o
   3  22   2       45.01       81.64     41.59 o
   0  23   2       20.69       18.13     31.93 o
 -12   1   3        2.66       13.05     15.41 o
 -11   1   3        4.93        8.08     13.59 o
 -10   1   3        2.62        9.84      7.64 o
  -9   1   3        0.00       10.03      8.90 o
  -8   1   3      115.98      119.89      8.75 o
  -7   1   3      370.79      407.23     10.57 o
  -6   1   3      363.17      304.79     15.04 o
  -5   1   3     2442.46     2519.12     21.56 o
  -4   1   3      903.14     1140.13     14.97 o
  -3   1   3      223.40      188.71      8.61 o
  -2   1   3     1753.86     1820.18     14.04 o
  -1   1   3       20.47       20.53      2.29 o
   0   1   3       81.72       62.53      2.04 o
   1   1   3     2442.15     2491.59     11.04 o
   2   1   3      471.75      461.96      5.28 o
   3   1   3       11.96       16.76      3.61 o
   4   1   3      145.09      153.88      6.54 o
   5   1   3       22.44       22.79      6.42 o
   6   1   3       49.18       48.66      7.86 o
   7   1   3       24.42       15.85      6.32 o
   8   1   3      247.50      260.73      9.56 o
   9   1   3       11.03        9.83      7.41 o
  10   1   3       47.23       38.55     13.95 o
  11   1   3       24.29       36.22     21.37 o
 -12   2   3        1.29       18.84     24.72 o
 -11   2   3       16.11       28.97     19.28 o
 -10   2   3       52.82       46.58     15.05 o
  -9   2   3       63.28       50.63     11.13 o
  -8   2   3      333.64      340.90     12.25 o
  -7   2   3      288.15      294.31     22.91 o
  -6   2   3       18.36       30.96      8.39 o
  -5   2   3      828.75      818.61     11.91 o
  -4   2   3     1909.76     1739.56     14.95 o
  -3   2   3      150.37      178.78      4.43 o
  -2   2   3     9708.67     9895.50     31.88 o
  -1   2   3     4251.23     4288.75     11.89 o
   0   2   3       77.67       82.05      2.40 o
   1   2   3     2867.39     2744.31     18.64 o
   2   2   3      277.20      318.88      5.26 o
   3   2   3      110.02      102.57      4.62 o
   4   2   3     1141.52     1324.47     14.27 o
   5   2   3       54.52       41.72      6.72 o
   6   2   3       25.04       19.74      7.84 o
   7   2   3      300.35      307.81      9.90 o
   8   2   3       32.17       37.14      7.64 o
   9   2   3      174.10      167.08     11.67 o
  10   2   3       31.95       39.31     16.75 o
  11   2   3       38.03       58.45     19.92 o
 -12   3   3       56.59       69.37     22.68 o
 -11   3   3       80.09       84.78     21.45 o
 -10   3   3        1.08        6.17     11.72 o
  -9   3   3        0.76       -0.37      1.77 o
  -8   3   3      264.21      231.80     11.16 o
  -7   3   3     1375.65     1415.48     21.88 o
  -6   3   3     2177.91     2168.52     29.10 o
  -5   3   3       82.38       57.57      5.28 o
  -4   3   3      668.84      753.56     12.87 o
  -3   3   3     6255.80     6190.74     23.00 o
  -2   3   3      777.97      839.90      8.70 o
  -1   3   3       89.74      108.28      2.65 o
   0   3   3      564.89      708.75      4.94 o
   1   3   3     2328.15     2212.08     13.14 o
   2   3   3     3025.15     3233.22     28.26 o
   3   3   3      875.47      908.45      8.34 o
   4   3   3      337.42      379.09      6.96 o
   5   3   3      178.26      142.56      7.61 o
   6   3   3       47.72       48.01      6.79 o
   7   3   3       11.62       11.78      7.36 o
   8   3   3      337.82      377.81     11.89 o
   9   3   3       93.58      104.65     11.71 o
  10   3   3        4.70       -0.35      1.33 o
  11   3   3       41.66       56.12     23.35 o
 -12   4   3       10.12       18.65     15.24 o
 -11   4   3        0.00       10.03     12.93 o
 -10   4   3      122.04      115.77     16.61 o
  -9   4   3       60.54       50.91     12.25 o
  -8   4   3        7.02        1.75      4.25 o
  -7   4   3      991.80     1014.60     16.47 o
  -6   4   3       70.13       66.76      6.32 o
  -5   4   3       44.98       18.67      4.66 o
  -4   4   3      559.12      389.71      5.61 o
  -3   4   3      255.49      204.23      4.45 o
  -2   4   3     1084.93     1088.53      7.59 o
  -1   4   3     1171.64     1353.74      8.96 o
   0   4   3      441.45      442.71      5.25 o
   1   4   3     7640.54     8151.82     34.85 o
   2   4   3     2146.63     2069.14     17.92 o
   3   4   3      373.20      367.34      8.34 o
   4   4   3      749.65      754.67      9.61 o
   5   4   3      163.14      177.67      8.29 o
   6   4   3     1332.37     1359.43     16.32 o
   7   4   3      292.21      284.34      9.52 o
   8   4   3        0.01        0.16      2.58 o
   9   4   3        0.03        4.75      4.77 o
  10   4   3        0.14       11.56     12.18 o
  11   4   3        7.46       18.45     16.43 o
 -12   5   3        0.80        3.09     41.99 o
 -11   5   3       15.83        6.72     10.22 o
 -10   5   3       39.96       77.43     20.93 o
  -9   5   3        0.02        3.95      7.59 o
  -8   5   3       25.89       24.77     25.09 o
  -7   5   3       51.03       50.93      7.21 o
  -6   5   3       48.66       25.26      6.28 o
  -5   5   3       15.33        6.33      3.93 o
  -4   5   3     3895.82     4126.28     15.53 o
  -3   5   3     2793.01     3235.57     13.89 o
  -2   5   3       51.16      107.78     10.77 o
  -1   5   3     1430.29     1323.22      9.44 o
   0   5   3      564.32      672.05      7.53 o
   1   5   3     1678.51     1635.48     21.36 o
   2   5   3        7.86        9.27      3.01 o
   3   5   3      166.99      160.44      6.65 o
   4   5   3       56.18       48.40      6.01 o
   5   5   3      389.40      411.67      8.02 o
   6   5   3      300.00      285.89      9.59 o
   7   5   3      130.80      135.88      9.95 o
   8   5   3       11.36        5.79      4.74 o
   9   5   3       26.54       24.25     12.54 o
  10   5   3       18.34       15.74     20.93 o
  11   5   3        0.42       20.28     32.64 o
 -11   6   3        0.20        0.27      6.45 o
 -10   6   3        3.68        6.93      7.52 o
  -9   6   3       10.69       24.63     16.18 o
  -8   6   3      108.52       81.59     11.03 o
  -7   6   3       20.01       26.37      6.41 o
  -6   6   3      771.45      711.68     10.70 o
  -5   6   3      259.75      232.74      5.61 o
  -4   6   3       46.76       65.55      3.89 o
  -3   6   3        3.66       11.60      2.20 o
  -2   6   3     1124.34     1001.30     10.56 o
  -1   6   3     4468.49     4670.33     17.57 o
   0   6   3     1223.06     1137.42      8.23 o
   1   6   3     5566.44     5903.31     24.00 o
   2   6   3      642.91      592.40      9.28 o
   3   6   3      293.81      292.40     10.68 o
   4   6   3      234.41      230.52      6.77 o
   5   6   3      510.14      541.47      8.57 o
   6   6   3      196.29      164.84      9.88 o
   7   6   3       87.40       57.63     10.80 o
   8   6   3       16.69       19.54     12.89 o
   9   6   3       20.07       24.55     16.16 o
  10   6   3        0.38        2.68      5.52 o
  11   6   3        9.86        0.22      3.39 o
 -11   7   3        0.42       11.44     13.27 o
 -10   7   3       72.84       99.59     16.42 o
  -9   7   3      285.88      302.83     20.20 o
  -8   7   3      156.71      190.39     15.42 o
  -7   7   3       43.41       44.32      9.23 o
  -6   7   3      240.28      215.90      7.31 o
  -5   7   3       88.99       87.20      4.58 o
  -4   7   3      123.28      126.45      4.49 o
  -3   7   3      631.16      666.45      9.29 o
  -2   7   3     2719.55     2984.38     27.69 o
  -1   7   3       14.48       19.49      4.21 o
   0   7   3      144.51      131.19      2.83 o
   1   7   3     1491.10     1705.39     14.96 o
   2   7   3       69.92       43.63      4.36 o
   3   7   3      197.74      206.45      7.16 o
   4   7   3       17.99       16.20      2.99 o
   5   7   3      713.44      797.60     14.48 o
   6   7   3       78.08       69.69      8.38 o
   7   7   3       84.29       61.87     10.05 o
   8   7   3       34.12       26.91     11.83 o
   9   7   3       10.96       11.64     19.77 o
  10   7   3       33.30       39.43     18.14 o
  11   7   3       30.58       49.65     26.20 o
 -11   8   3        9.41        5.17      8.62 o
 -10   8   3       91.20      110.02     22.04 o
  -9   8   3       19.33       27.42     15.49 o
  -8   8   3      129.95      121.67     13.93 o
  -7   8   3       50.07       58.31     10.15 o
  -6   8   3      229.17      240.31      7.67 o
  -5   8   3      303.07      345.94      6.30 o
  -4   8   3       25.60       16.93      4.76 o
  -3   8   3      802.74      625.60      9.36 o
  -2   8   3     1511.54     1566.01     11.56 o
  -1   8   3      999.02      951.52     18.10 o
   0   8   3      151.91      173.37      3.34 o
   1   8   3      261.92      244.77      8.62 o
   2   8   3       28.53       35.62      4.44 o
   3   8   3     1082.97     1044.77     11.28 o
   4   8   3     3989.87     3981.95     44.83 o
   5   8   3       79.38       96.54      8.27 o
   6   8   3      119.67      105.62     11.65 o
   7   8   3        8.49       12.00      7.55 o
   8   8   3       47.83       42.51     14.27 o
   9   8   3       85.51       78.83     16.29 o
  10   8   3       49.57       48.73     18.95 o
  11   8   3       19.72       37.09     23.14 o
 -11   9   3       11.02       25.78     22.48 o
 -10   9   3        0.28       20.64     24.50 o
  -9   9   3      163.25      177.48     20.41 o
  -8   9   3      609.42      650.83     21.74 o
  -7   9   3       24.46       17.73     11.27 o
  -6   9   3       83.11       91.36      7.08 o
  -5   9   3      235.14      238.69      8.18 o
  -4   9   3      903.17      926.28      7.81 o
  -3   9   3     1147.14     1134.55     12.68 o
  -2   9   3      253.98      241.45      5.89 o
  -1   9   3      235.53      214.72      8.00 o
   0   9   3      606.38      637.30      6.20 o
   1   9   3      260.59      276.96      8.65 o
   2   9   3     1306.40     1354.80     14.84 o
   3   9   3      477.99      443.21      8.39 o
   4   9   3      270.24      291.29      9.68 o
   5   9   3      851.05      872.28     17.95 o
   6   9   3     1384.77     1499.37     26.40 o
   7   9   3      119.35       77.51     14.61 o
   8   9   3       16.39        8.32     15.42 o
   9   9   3       21.68       21.35     14.26 o
  10   9   3       26.65       31.71     20.36 o
 -11  10   3        0.32        9.18     15.29 o
 -10  10   3      121.21      169.29     25.57 o
  -9  10   3      128.94      134.18     21.47 o
  -8  10   3        2.63       10.65     11.77 o
  -7  10   3      213.67      201.52     16.40 o
  -6  10   3      230.90      199.18     18.62 o
  -5  10   3        4.07        9.75      4.93 o
  -4  10   3      176.44      175.24      7.17 o
  -3  10   3      359.62      317.46      7.38 o
  -2  10   3     1900.13     1890.08     15.94 o
  -1  10   3      537.56      521.55     16.28 o
   0  10   3       56.57       57.65      3.24 o
   1  10   3        0.38        0.07      0.73 o
   2  10   3      285.05      242.75      6.80 o
   3  10   3      464.87      418.55      8.42 o
   4  10   3      897.86      928.99     12.09 o
   5  10   3       52.43       41.27      8.19 o
   6  10   3       83.07       83.96     18.39 o
   7  10   3       26.72       20.41     15.31 o
   8  10   3       31.90       31.12     14.60 o
   9  10   3       58.54       63.34     18.71 o
  10  10   3       43.25       65.32     25.42 o
 -10  11   3       56.98       74.81     22.65 o
  -9  11   3       13.39       24.37     18.74 o
  -8  11   3        0.68        7.71     15.25 o
  -7  11   3      129.25      126.16     18.01 o
  -6  11   3      428.22      393.68     18.07 o
  -5  11   3      487.21      474.12     20.82 o
  -4  11   3       11.73       12.01      8.91 o
  -3  11   3     1637.78     1583.09     16.29 o
  -2  11   3      106.49      130.38      6.41 o
  -1  11   3       78.06       81.29      8.08 o
   0  11   3       70.10       77.43      3.67 o
   1  11   3       21.41       26.63      3.46 o
   2  11   3      145.20      128.06      6.50 o
   3  11   3       22.91       29.03      5.42 o
   4  11   3      263.05      260.68      8.01 o
   5  11   3      148.60      114.85      8.43 o
   6  11   3       47.92       35.09     18.84 o
   7  11   3      135.13      117.42     17.82 o
   8  11   3       15.59       26.29     17.49 o
   9  11   3        0.32        9.81     11.38 o
  10  11   3       34.98       49.47     37.57 o
 -10  12   3       14.90       27.35     26.88 o
  -9  12   3        6.68        1.86      8.09 o
  -8  12   3        4.18        2.40     20.16 o
  -7  12   3      103.74       94.80     18.68 o
  -6  12   3        0.03        6.14      4.26 o
  -5  12   3      403.71      357.25     19.08 o
  -4  12   3       34.48       33.44      6.54 o
  -3  12   3      141.13      148.22      7.81 o
  -2  12   3      351.42      327.48      8.89 o
  -1  12   3       11.20       12.03      4.68 o
   0  12   3        1.81        1.31      1.13 o
   1  12   3      197.17      175.73      7.03 o
   2  12   3       86.73       98.37      4.90 o
   3  12   3      121.56      109.30      6.33 o
   4  12   3      271.43      304.72      8.52 o
   5  12   3        4.46       -0.80     45.32 o
   6  12   3      116.36       90.80     20.43 o
   7  12   3       85.25       87.82     17.77 o
   8  12   3       45.40       59.32     21.24 o
   9  12   3       29.46       22.14     32.18 o
 -10  13   3        2.31       19.56     44.22 o
  -9  13   3        0.91        0.93      7.80 o
  -8  13   3        0.48        8.98     17.02 o
  -7  13   3        6.07        4.12     28.78 o
  -6  13   3       28.10       30.64     12.52 o
  -5  13   3      121.76      146.05      9.43 o
  -4  13   3       58.94       50.61      9.13 o
  -3  13   3      557.82      523.14     13.08 o
  -2  13   3        4.43        5.92      4.21 o
  -1  13   3     1099.41     1161.99     13.02 o
   0  13   3     1211.79     1192.45     13.10 o
   1  13   3       21.79       13.29      7.56 o
   2  13   3      115.16      104.49      8.04 o
   3  13   3       60.58       70.01      6.57 o
   4  13   3        7.94       10.98     10.96 o
   5  13   3      208.32      157.53     18.63 o
   6  13   3       97.85       58.56     21.62 o
   7  13   3       28.85       37.94     16.04 o
   8  13   3      139.85      164.28     21.81 o
   9  13   3       16.09       27.47     45.98 o
  -9  14   3        0.51       15.46     17.98 o
  -8  14   3        0.01       -7.41     21.98 o
  -7  14   3       43.12       53.74     19.24 o
  -6  14   3       20.02       20.41     15.46 o
  -5  14   3      120.41       95.91     14.31 o
  -4  14   3      103.43      117.64      9.47 o
  -3  14   3       41.83       21.54      8.81 o
  -2  14   3        1.73       -0.45      1.35 o
  -1  14   3      172.81      186.10      7.48 o
   0  14   3     1449.37     1503.47     15.09 o
   1  14   3     1950.74     1977.64     35.33 o
   2  14   3      273.47      301.41     10.81 o
   3  14   3       25.08       30.98     12.15 o
   4  14   3       28.74       31.88     11.82 o
   5  14   3       76.03       60.79     21.66 o
   6  14   3      106.83      100.40     17.28 o
   7  14   3      117.30      164.00     20.73 o
   8  14   3        0.01       20.36     19.45 o
   9  14   3       16.90       61.02     39.78 o
  -9  15   3       19.13       39.45     27.32 o
  -8  15   3        2.03        4.55     93.15 o
  -7  15   3       19.45       11.42     61.75 o
  -6  15   3      258.28      295.67     13.62 o
  -5  15   3      405.59      399.26     14.00 o
  -4  15   3        3.07        0.01      3.78 o
  -3  15   3       19.53       26.76     11.07 o
  -2  15   3       40.53       27.44      8.66 o
  -1  15   3      122.67      123.07      7.46 o
   0  15   3      601.37      599.77     13.94 o
   1  15   3       26.76       29.03     11.43 o
   2  15   3      114.65       97.68     12.67 o
   3  15   3      114.19      118.98     12.91 o
   4  15   3       94.85      106.07     13.32 o
   5  15   3       29.80       55.65     19.09 o
   6  15   3        0.58        6.60     15.56 o
   7  15   3        0.99       19.32     26.60 o
   8  15   3       30.70       46.64     41.19 o
  -8  16   3       30.03       42.76     20.70 o
  -7  16   3       60.58       48.49     20.21 o
  -6  16   3        0.45       10.04     15.03 o
  -5  16   3       24.44       27.29     12.81 o
  -4  16   3       78.11       67.46     11.89 o
  -3  16   3        0.85       -3.10     13.89 o
  -2  16   3      220.29      185.45     16.47 o
  -1  16   3      273.26      268.58     11.34 o
   0  16   3       17.62       29.26      9.20 o
   1  16   3      108.90      108.71     17.55 o
   2  16   3       13.90       19.43     13.39 o
   3  16   3        0.24       19.83     15.76 o
   4  16   3        2.37       14.09     11.84 o
   5  16   3       32.89       42.34     16.45 o
   6  16   3       82.34       69.46     21.84 o
   7  16   3       56.24       89.67     31.67 o
   8  16   3        2.61       16.76     26.29 o
  -8  17   3        7.94       25.27     26.69 o
  -7  17   3        0.97        2.13     12.87 o
  -6  17   3       57.75       74.86     15.52 o
  -5  17   3        1.70        6.57      8.76 o
  -4  17   3        0.29        8.23     10.65 o
  -3  17   3       18.76        1.65      6.89 o
  -2  17   3       94.21       93.03     21.62 o
  -1  17   3       42.31       30.05     15.03 o
   0  17   3        3.38        4.96     22.39 o
   1  17   3        0.29        5.93     13.08 o
   2  17   3        1.70        8.90     29.36 o
   3  17   3       33.10       31.55     16.32 o
   4  17   3        5.24        3.94      7.59 o
   5  17   3       12.97       35.17     14.19 o
   6  17   3        0.41       -5.57     31.85 o
   7  17   3       15.69       31.12     41.83 o
  -7  18   3       65.01       77.21     37.18 o
  -6  18   3        2.95       15.25     16.62 o
  -5  18   3       11.30       21.81     18.74 o
  -4  18   3       22.97       24.51     16.80 o
  -3  18   3       12.47       -0.11      2.13 o
  -2  18   3       19.70        2.97     10.08 o
  -1  18   3       58.96       64.25     13.93 o
   0  18   3        0.51       -3.67      7.49 o
   1  18   3       11.66       15.18     15.31 o
   2  18   3        7.91       23.11     14.37 o
   3  18   3      108.45      110.09     14.57 o
   4  18   3       17.94       18.79     16.14 o
   5  18   3        6.81       15.45     21.64 o
   6  18   3       13.53       11.43     28.64 o
   7  18   3       16.20        5.21     48.64 o
  -6  19   3        0.59       24.20     31.08 o
  -5  19   3        6.85        9.80     25.76 o
  -4  19   3       68.69       71.52     18.28 o
  -3  19   3        0.67        2.17    993.88 o
  -2  19   3        8.01        1.72     10.39 o
  -1  19   3       81.28       77.20     15.79 o
   0  19   3        5.29       11.25     15.43 o
   1  19   3        1.42        3.65     12.68 o
   2  19   3       71.88       61.15     18.66 o
   3  19   3       25.76       38.60     16.40 o
   4  19   3        6.17        0.84      9.86 o
   5  19   3       98.32      124.33     24.07 o
   6  19   3       12.81        8.63     25.81 o
  -6  20   3        0.85       16.39     11.65 o
  -5  20   3      104.81      140.46     20.98 o
  -4  20   3       56.41       60.16     22.70 o
  -3  20   3        3.54        3.82     92.01 o
  -2  20   3        1.60       -5.10     18.47 o
  -1  20   3       21.80       16.82     22.20 o
   0  20   3        6.21        6.58     12.30 o
   1  20   3       70.24       70.83     17.53 o
   2  20   3       48.17       63.00     20.50 o
   3  20   3        0.07       20.31     16.24 o
   4  20   3       13.11       20.94     23.22 o
   5  20   3       33.73       55.00     24.34 o
  -5  21   3       17.89       24.54     26.62 o
  -4  21   3       56.80       77.98     23.49 o
  -3  21   3       28.79       39.78     26.56 o
  -2  21   3       45.84       57.70     16.42 o
  -1  21   3        0.05       -3.28     13.11 o
   0  21   3       97.87      130.36     20.12 o
   1  21   3       33.99       33.77     18.26 o
   2  21   3        2.27       -2.41     14.50 o
   3  21   3       11.86       14.28     32.89 o
   4  21   3       13.76       30.38     31.94 o
  -3  22   3        2.59        3.74     10.14 o
  -2  22   3        5.25       14.66     17.31 o
  -1  22   3       18.93        6.17     14.45 o
   0  22   3        0.04       17.66     20.47 o
   1  22   3       21.92       32.73     21.12 o
   2  22   3        4.47        6.79     20.50 o
   3  22   3        0.80       41.91     36.68 o
 -12   0   4       55.76       48.75     42.90 o
 -11   0   4        2.84        6.81     13.30 o
 -10   0   4        5.49        0.67      4.78 o
  -9   0   4      112.48      124.84     18.71 o
  -8   0   4       17.78       22.95     13.07 o
  -7   0   4      810.98      866.31     37.80 o
  -6   0   4      426.60      455.62     19.57 o
  -5   0   4     1170.45     1236.85     25.01 o
  -4   0   4     5789.50     6298.84     46.54 o
  -3   0   4     1437.29     1286.06     20.72 o
  -2   0   4      916.34      954.13     16.87 o
  -1   0   4    22312.75    21731.67    128.11 o
   0   0   4       13.10        8.77      2.71 o
   1   0   4    36795.54    34227.07    284.51 o
   2   0   4     1536.17     1812.68     21.23 o
   3   0   4     7541.18     7722.73     37.33 o
   4   0   4     6924.23     6945.04     73.63 o
   5   0   4       19.88       21.65      7.29 o
   6   0   4       20.05       33.58      9.50 o
   7   0   4      348.68      352.32     15.56 o
   8   0   4       70.44       89.22     11.47 o
   9   0   4       49.59       45.70     15.70 o
  10   0   4       24.98       19.61     40.04 o
  11   0   4        0.11       10.03     25.08 o
 -12   1   4       20.96       32.88     40.55 o
 -11   1   4      140.06      149.59     18.56 o
 -10   1   4       53.07       64.01     12.72 o
  -9   1   4       11.80       13.41      6.67 o
  -8   1   4       27.32       37.21      9.06 o
  -7   1   4      104.65       79.09      9.04 o
  -6   1   4     3063.76     3013.91     31.47 o
  -5   1   4     2161.46     2259.27     22.61 o
  -4   1   4      699.73      656.74     12.59 o
  -3   1   4       48.34       97.84      7.14 o
  -2   1   4     1113.01     1098.20     12.50 o
  -1   1   4      302.78      317.94      3.65 o
   0   1   4    17816.43    17816.06     80.90 o
   1   1   4       89.54       70.66      4.02 o
   2   1   4      168.94      253.01      4.64 o
   3   1   4       19.49       29.79      3.44 o
   4   1   4       21.89       52.99      4.52 o
   5   1   4        0.05       -0.86      1.65 o
   6   1   4      238.73      234.68      8.93 o
   7   1   4       43.02       37.56      8.64 o
   8   1   4      861.91      877.94     18.93 o
   9   1   4      119.78      131.08     10.87 o
  10   1   4        3.83        1.67      5.04 o
  11   1   4        3.23        9.99     20.55 o
 -12   2   4       43.42       57.93     25.75 o
 -11   2   4        3.05       11.49     19.78 o
 -10   2   4        0.32        8.57     10.20 o
  -9   2   4       61.66       53.94     11.94 o
  -8   2   4      185.50      234.50     12.03 o
  -7   2   4      465.67      488.57     13.05 o
  -6   2   4       61.03       43.59     10.57 o
  -5   2   4       40.94       34.11      8.33 o
  -4   2   4       48.29        6.93      8.66 o
  -3   2   4      218.07      217.50      4.58 o
  -2   2   4     4738.28     4932.30     16.98 o
  -1   2   4     4810.63     4938.51     12.39 o
   0   2   4     1989.91     1936.64      7.83 o
   1   2   4    22859.64    22243.72    139.57 o
   2   2   4     5729.12     5880.16     19.19 o
   3   2   4      839.88      730.70      7.76 o
   4   2   4       78.05       64.97      4.84 o
   5   2   4        0.03        2.13      3.27 o
   6   2   4     1156.57     1173.22     14.72 o
   7   2   4      556.06      611.40     17.18 o
   8   2   4       71.33       79.59      8.01 o
   9   2   4       47.27       61.24     11.66 o
  10   2   4        3.96        2.54      7.85 o
  11   2   4       15.59       15.79     20.42 o
 -12   3   4        0.00        1.44     11.43 o
 -11   3   4       11.98       18.26     22.06 o
 -10   3   4       10.81       25.95     17.04 o
  -9   3   4       89.45       99.95     10.51 o
  -8   3   4      710.99      765.75     16.29 o
  -7   3   4      113.79      112.58      9.48 o
  -6   3   4      564.33      615.39     12.47 o
  -5   3   4      444.54      497.24     10.41 o
  -4   3   4      138.28      116.43      4.14 o
  -3   3   4     2315.51     2405.99     12.06 o
  -2   3   4     6804.82     6854.90     44.20 o
  -1   3   4     8511.06     8971.56     32.10 o
   0   3   4     1547.66     1604.69     10.35 o
   1   3   4      888.85      912.73     15.23 o
   2   3   4       25.11       59.03      4.01 o
   3   3   4      826.38      924.06      8.52 o
   4   3   4      845.28      911.27      9.70 o
   5   3   4       18.32       26.79      6.95 o
   6   3   4      244.20      227.91     10.81 o
   7   3   4       48.37       42.21      9.08 o
   8   3   4       14.21       14.27      8.85 o
   9   3   4        6.80        9.44      7.65 o
  10   3   4       80.17       62.02     17.73 o
  11   3   4       24.26       32.22     24.56 o
 -12   4   4        0.31        8.04     11.52 o
 -11   4   4       15.66       12.22     14.07 o
 -10   4   4       91.56      107.96     16.08 o
  -9   4   4       12.86        0.66      2.44 o
  -8   4   4       91.33       78.78     10.18 o
  -7   4   4      237.36      241.75     11.79 o
  -6   4   4      565.21      530.55     11.41 o
  -5   4   4        0.66        7.76      4.70 o
  -4   4   4       27.22       21.00      3.31 o
  -3   4   4      420.97      419.91      5.83 o
  -2   4   4     3348.59     3430.53     14.50 o
  -1   4   4     1299.83     1266.71      5.62 o
   0   4   4     4519.52     4665.72     14.19 o
   1   4   4      573.68      663.70      8.35 o
   2   4   4      168.68      142.81      8.51 o
   3   4   4       10.22        6.80      3.45 o
   4   4   4     1673.86     1664.89     13.57 o
   5   4   4       63.95       39.86      5.90 o
   6   4   4        0.73       -1.67      6.04 o
   7   4   4      151.79      130.58     10.05 o
   8   4   4       95.97       88.75     13.23 o
   9   4   4       42.05       49.89     12.60 o
  10   4   4       28.77       28.30     17.17 o
  11   4   4        0.14        1.71      5.69 o
 -12   5   4        8.63       17.83     17.72 o
 -11   5   4        1.05        1.29     12.30 o
 -10   5   4       17.79       12.98     13.45 o
  -9   5   4      251.75      270.98     18.99 o
  -8   5   4      265.63      282.20     11.41 o
  -7   5   4      158.51      163.66      9.93 o
  -6   5   4       35.14       18.45      6.89 o
  -5   5   4       39.95       52.70      4.29 o
  -4   5   4      240.73      225.57      5.52 o
  -3   5   4    10229.74    10436.32     62.35 o
  -2   5   4     1755.83     1859.30     19.70 o
  -1   5   4      651.04      711.79      5.07 o
   0   5   4      356.98      324.55      8.18 o
   1   5   4       34.74       49.39      3.76 o
   2   5   4     1194.41     1161.69     15.29 o
   3   5   4     1213.66     1183.89     18.76 o
   4   5   4      174.92      191.97      6.51 o
   5   5   4      177.43      179.82      9.41 o
   6   5   4       70.10       53.06      6.83 o
   7   5   4       74.63       72.14     11.31 o
   8   5   4        1.14        1.72     16.96 o
   9   5   4        1.72        1.84     10.84 o
  10   5   4       50.41       73.24     16.91 o
  11   5   4       60.49       52.48     22.30 o
 -11   6   4        0.75        9.95     17.60 o
 -10   6   4      170.75      197.35     26.01 o
  -9   6   4      203.43      244.26     18.31 o
  -8   6   4        3.82        6.65     12.49 o
  -7   6   4       87.99       82.87      9.58 o
  -6   6   4       11.32        5.20      3.36 o
  -5   6   4      304.94      278.88      8.16 o
  -4   6   4      178.81      137.40      4.38 o
  -3   6   4      393.68      423.56      8.05 o
  -2   6   4      550.66      489.75      5.20 o
  -1   6   4      305.75      257.65      5.70 o
   0   6   4     2867.39     2923.69     15.65 o
   1   6   4        0.09        3.06      1.95 o
   2   6   4      239.11      307.59      6.67 o
   3   6   4      611.75      675.74     19.42 o
   4   6   4     2286.57     2368.06     26.13 o
   5   6   4      135.32      120.48      6.52 o
   6   6   4        0.57       -2.73      6.60 o
   7   6   4       32.66       24.75      9.77 o
   8   6   4       28.91       18.49     15.88 o
   9   6   4        0.35        0.81     10.67 o
  10   6   4       70.46       89.68     17.92 o
  11   6   4       25.80       33.24     22.82 o
 -11   7   4       47.79       52.77     19.78 o
 -10   7   4       87.41       91.51     20.76 o
  -9   7   4       38.51       61.99     21.40 o
  -8   7   4      121.24      153.65     15.81 o
  -7   7   4      335.09      324.14     11.49 o
  -6   7   4        4.74        6.70      4.64 o
  -5   7   4      351.48      372.72      8.08 o
  -4   7   4       44.43       39.47      3.53 o
  -3   7   4     2603.93     2501.51     14.81 o
  -2   7   4      511.54      593.05      6.34 o
  -1   7   4      146.94       80.20      4.63 o
   0   7   4     1665.66     1606.44     14.80 o
   1   7   4     1849.62     2084.34     11.43 o
   2   7   4       17.23       25.91      3.93 o
   3   7   4      138.89      135.59      6.51 o
   4   7   4        1.24       14.12      5.81 o
   5   7   4     4049.64     4068.59     27.28 o
   6   7   4      596.56      527.04     17.96 o
   7   7   4        4.16        8.61      8.52 o
   8   7   4        8.02        4.02      9.86 o
   9   7   4       22.82       24.20     16.72 o
  10   7   4       30.63       39.40     21.83 o
  11   7   4        1.34        8.03     16.90 o
 -11   8   4        0.09        4.60     12.52 o
 -10   8   4        6.14        2.08     21.43 o
  -9   8   4        2.41       -2.68     11.25 o
  -8   8   4        7.08       20.02     14.45 o
  -7   8   4       33.51       12.92     11.95 o
  -6   8   4      127.09      133.22      6.80 o
  -5   8   4      100.15       81.73      4.73 o
  -4   8   4      111.66      164.12      5.77 o
  -3   8   4      434.72      457.92     10.18 o
  -2   8   4      753.09      745.53      7.48 o
  -1   8   4       10.27       14.63      5.51 o
   0   8   4       19.69       17.12      4.64 o
   1   8   4     1755.10     1924.55     14.21 o
   2   8   4       14.52       11.05      4.68 o
   3   8   4       67.02       71.89      5.18 o
   4   8   4       61.87       49.73      8.41 o
   5   8   4     2091.49     2124.48     35.18 o
   6   8   4      357.34      367.63     17.06 o
   7   8   4       10.60        7.54     23.19 o
   8   8   4       17.51       13.68     12.66 o
   9   8   4        0.12       -0.56      8.61 o
  10   8   4        8.44       21.80     14.89 o
 -11   9   4        2.11        4.94      5.98 o
 -10   9   4        1.44       21.97     20.16 o
  -9   9   4        1.75       10.71     13.65 o
  -8   9   4       21.56       21.32     13.05 o
  -7   9   4       23.90       21.39     17.53 o
  -6   9   4        1.98        4.66      4.62 o
  -5   9   4        9.58       10.50      4.30 o
  -4   9   4      180.76      155.92      6.22 o
  -3   9   4        1.82        0.65      2.27 o
  -2   9   4       41.10       33.33      3.96 o
  -1   9   4       11.75        4.48      4.23 o
   0   9   4        4.83       11.61      1.81 o
   1   9   4      603.35      633.88     10.31 o
   2   9   4       44.52       44.07      4.72 o
   3   9   4      267.94      276.58      7.78 o
   4   9   4      143.53      135.07      9.48 o
   5   9   4       53.30       53.98     10.25 o
   6   9   4       27.89       29.21     14.23 o
   7   9   4       58.11       48.91     15.31 o
   8   9   4        5.27        3.64      8.46 o
   9   9   4       18.31        9.56     12.28 o
  10   9   4       10.88        9.19     23.58 o
 -11  10   4        2.57        1.97     10.14 o
 -10  10   4        0.70        7.12     13.86 o
  -9  10   4        6.54        3.92      7.14 o
  -8  10   4      178.29      183.28     27.17 o
  -7  10   4      333.44      350.14     18.28 o
  -6  10   4        0.38        4.34      4.36 o
  -5  10   4       60.08       63.45      8.31 o
  -4  10   4       40.70       21.58      6.66 o
  -3  10   4       68.80       67.77      5.16 o
  -2  10   4      649.78      595.34      8.72 o
  -1  10   4      370.65      360.46      9.13 o
   0  10   4      435.91      474.16     10.11 o
   1  10   4      227.42      242.58      4.65 o
   2  10   4     1376.50     1341.34     13.62 o
   3  10   4      311.76      342.35      8.82 o
   4  10   4      621.15      645.57     12.68 o
   5  10   4      143.83      133.08     13.63 o
   6  10   4      132.02      104.31     24.16 o
   7  10   4       68.24       57.16     20.53 o
   8  10   4       33.27       28.95     18.51 o
   9  10   4        5.64        5.78     12.34 o
  10  10   4       15.33       35.92     25.70 o
 -10  11   4       26.91       47.93     21.59 o
  -9  11   4       62.47       82.51     26.01 o
  -8  11   4      183.08      176.84     18.62 o
  -7  11   4       26.30       32.44     15.33 o
  -6  11   4      356.22      323.41     15.81 o
  -5  11   4       46.25       68.56     10.06 o
  -4  11   4      123.74      108.02      7.32 o
  -3  11   4      469.38      444.71      8.59 o
  -2  11   4       41.02       33.73      5.11 o
  -1  11   4      304.44      316.62     12.77 o
   0  11   4      100.75       90.41      5.52 o
   1  11   4       10.16       18.95      3.47 o
   2  11   4      122.06      107.47      6.25 o
   3  11   4     1189.12     1090.52     13.34 o
   4  11   4      466.87      480.02     10.10 o
   5  11   4       90.73       87.59     10.03 o
   6  11   4      126.89      124.88     13.31 o
   7  11   4        0.01       -0.70      1.46 o
   8  11   4       29.12       32.27     21.30 o
   9  11   4       14.20       10.76     19.01 o
  10  11   4        2.01       17.13     36.78 o
 -10  12   4       21.41       56.38     27.05 o
  -9  12   4       65.25       59.93     22.37 o
  -8  12   4       16.69       18.27     17.05 o
  -7  12   4       34.59       28.99     16.72 o
  -6  12   4        4.15        6.69      5.81 o
  -5  12   4       10.08        5.54      4.80 o
  -4  12   4       11.17        3.13      4.46 o
  -3  12   4      280.59      286.82      8.77 o
  -2  12   4      519.26      513.89      9.54 o
  -1  12   4      306.43      329.49      9.80 o
   0  12   4        0.63        1.68      3.90 o
   1  12   4      108.68       86.99      7.25 o
   2  12   4        5.67        1.52      4.59 o
   3  12   4       55.84       49.77      6.50 o
   4  12   4      594.90      626.16     12.08 o
   5  12   4       80.64       86.78     11.17 o
   6  12   4       31.09       30.43     18.59 o
   7  12   4       16.20       20.07     19.71 o
   8  12   4       12.83       16.00     21.53 o
   9  12   4       59.76       66.62     25.08 o
 -10  13   4        0.75        9.65     17.24 o
  -9  13   4        3.33       16.84     19.43 o
  -8  13   4       17.73       19.81     20.10 o
  -7  13   4       80.75       70.14     17.63 o
  -6  13   4       56.15       34.09     11.74 o
  -5  13   4        3.69        8.55     16.06 o
  -4  13   4       15.89       10.00      6.97 o
  -3  13   4      951.98      964.96     19.37 o
  -2  13   4      147.19      139.35      7.96 o
  -1  13   4      396.75      360.90     10.57 o
   0  13   4     1043.75     1081.42     13.06 o
   1  13   4      152.29      148.03     11.07 o
   2  13   4      126.04       97.30      6.60 o
   3  13   4       54.86       46.88      7.06 o
   4  13   4        6.73        8.42      4.87 o
   5  13   4       13.34        3.15     17.95 o
   6  13   4       48.96       60.01     24.06 o
   7  13   4       54.52       48.66     20.41 o
   8  13   4       13.69       23.84     39.20 o
   9  13   4       38.70       60.06     42.71 o
  -9  14   4       56.21       64.78     24.83 o
  -8  14   4       55.60       52.91     21.06 o
  -7  14   4       74.38       52.55     19.70 o
  -6  14   4       64.45       42.62     11.86 o
  -5  14   4       12.70       13.85     11.90 o
  -4  14   4        2.44       14.12      8.72 o
  -3  14   4        1.33        6.42      7.60 o
  -2  14   4      232.11      212.29      7.92 o
  -1  14   4       39.94       36.47      5.87 o
   0  14   4       24.02       26.67      7.83 o
   1  14   4        2.85        7.33     10.18 o
   2  14   4       19.74       18.75      8.17 o
   3  14   4        1.66        1.95      8.07 o
   4  14   4       53.67       66.29     13.64 o
   5  14   4       11.74       -1.56     13.82 o
   6  14   4       48.63       40.20     24.20 o
   7  14   4       79.40       95.09     21.32 o
   8  14   4        4.41       14.50     20.84 o
   9  14   4        7.01       16.03     29.22 o
  -9  15   4       32.23       49.00     28.73 o
  -8  15   4       68.43       53.00     21.05 o
  -7  15   4        2.96       -3.70     19.16 o
  -6  15   4       12.98       30.89     10.96 o
  -5  15   4       93.01      104.52     11.94 o
  -4  15   4       23.64       28.19     10.86 o
  -3  15   4       14.81        1.48      7.11 o
  -2  15   4      109.68       68.60      9.97 o
  -1  15   4      742.09      777.79     11.61 o
   0  15   4      596.92      582.84     19.66 o
   1  15   4        5.94        3.83      8.72 o
   2  15   4       25.54       21.53     11.66 o
   3  15   4        0.27        5.82     12.89 o
   4  15   4        1.30       11.74      8.29 o
   5  15   4       20.18       23.23     21.54 o
   6  15   4       35.36       17.03     41.75 o
   7  15   4       11.19       19.02     13.41 o
   8  15   4        0.50        0.34      1.04 o
  -8  16   4        0.72        5.62     16.06 o
  -7  16   4        0.14       -0.99      4.33 o
  -6  16   4        6.08        3.45      7.34 o
  -5  16   4       53.10       52.59     12.01 o
  -4  16   4      166.95      178.02     11.25 o
  -3  16   4       12.76        0.37      2.87 o
  -2  16   4       46.37       37.17     10.64 o
  -1  16   4      110.28      109.27     10.67 o
   0  16   4       15.06       20.94     10.12 o
   1  16   4      406.43      455.09     18.40 o
   2  16   4      162.40      163.56     14.82 o
   3  16   4        0.80       19.31     19.89 o
   4  16   4       14.59       18.97     14.52 o
   6  16   4        0.03        0.80      1.63 o
   7  16   4       96.67      104.92     31.91 o
   8  16   4       43.60       64.40     43.68 o
  -8  17   4        0.44       16.30     17.91 o
  -7  17   4       11.45       21.55     23.16 o
  -6  17   4      144.19      124.86     16.12 o
  -5  17   4      190.04      198.31     12.80 o
  -4  17   4       32.74       26.88     12.60 o
  -3  17   4        5.70        9.81     11.86 o
  -2  17   4       11.59       19.03     14.03 o
  -1  17   4        0.93       -1.95     12.62 o
   0  17   4      188.03      164.30     15.07 o
   1  17   4       32.19       41.65     14.13 o
   2  17   4       80.72       55.54     16.78 o
   3  17   4      209.60      238.53     15.93 o
   4  17   4        6.79       13.18     11.96 o
   5  17   4        3.61       14.06     14.75 o
   6  17   4       51.96       33.31     39.88 o
   7  17   4        0.01       32.86     34.58 o
  -7  18   4       10.80       25.07     26.98 o
  -6  18   4       23.20       34.08     16.00 o
  -5  18   4       47.99       55.60     17.27 o
  -4  18   4       99.87       88.95     16.88 o
  -3  18   4       29.21       35.68     25.60 o
  -2  18   4        4.26       -4.41     17.89 o
  -1  18   4        2.41        2.62      9.00 o
   0  18   4        0.02       -1.00     10.89 o
   1  18   4      116.72      124.83     16.69 o
   2  18   4      170.14      196.69     16.28 o
   3  18   4       39.73       40.49     17.01 o
   4  18   4        0.66        5.11      6.89 o
   5  18   4        3.79        7.41     16.63 o
   6  18   4       14.51        7.31     52.05 o
  -6  19   4       95.12      112.81     19.43 o
  -5  19   4       37.98       39.86     19.51 o
  -3  19   4        2.41        0.32     14.54 o
  -2  19   4        0.79       -3.96      6.64 o
  -1  19   4        1.93       -2.53     37.15 o
   0  19   4       56.54       52.83     20.17 o
   1  19   4      118.83      114.89     15.56 o
   2  19   4        4.40        1.38      8.38 o
   3  19   4        0.54       21.96     16.11 o
   4  19   4        0.87       23.17     13.84 o
   5  19   4        1.53       -5.97     28.21 o
   6  19   4        2.62        7.66    141.16 o
  -6  20   4        2.22       27.27     18.37 o
  -5  20   4       16.44       18.78     26.64 o
  -4  20   4        0.22       -0.14     74.38 o
  -3  20   4       13.34        5.35     12.87 o
  -2  20   4       15.19       14.77     18.67 o
  -1  20   4       12.27       21.50     17.79 o
   0  20   4        1.09       11.19     33.14 o
   1  20   4        1.26       13.74     16.63 o
   2  20   4       17.36        8.11     17.89 o
   3  20   4       24.02       30.36     19.94 o
   4  20   4       14.73       22.22     17.56 o
   5  20   4       12.01       16.29     39.23 o
  -4  21   4       15.04       -0.75      2.91 o
  -3  21   4        3.60        3.29     16.88 o
  -2  21   4        0.75        2.62     15.15 o
  -1  21   4        6.54        0.72      5.79 o
   0  21   4        4.76        4.76     12.42 o
   1  21   4        0.39        3.21     11.17 o
   2  21   4        2.89        3.71     12.02 o
   3  21   4        5.96       24.98     27.88 o
   4  21   4        0.00       22.52     29.85 o
  -3  22   4        4.26       -3.62     36.28 o
  -2  22   4       24.97       26.75     22.08 o
  -1  22   4       70.22       84.13     20.39 o
   0  22   4       54.62       70.62     26.47 o
   1  22   4       11.44       33.81     23.74 o
   2  22   4        5.19       22.91     32.49 o
 -12   1   5        0.01       11.10     28.90 o
 -11   1   5       15.27       19.70     12.16 o
 -10   1   5        3.94       11.46     11.95 o
  -9   1   5      237.21      241.43     11.56 o
  -8   1   5      184.87      164.92     10.37 o
  -7   1   5       11.50        7.44      8.96 o
  -6   1   5      274.40      299.29     16.81 o
  -5   1   5     1790.10     1718.16     21.56 o
  -4   1   5     3379.47     3664.32     26.42 o
  -3   1   5       21.04       41.37      6.46 o
  -2   1   5     2232.15     2212.37     18.30 o
  -1   1   5      282.59      277.71      3.47 o
   0   1   5      222.19      252.82      3.92 o
   1   1   5     1161.88     1248.36      9.82 o
   2   1   5        0.04        8.79      4.21 o
   3   1   5     1300.72     1757.40     15.89 o
   4   1   5      940.34      934.86      9.78 o
   5   1   5       19.79       32.82      5.86 o
   6   1   5      127.61      128.06      8.10 o
   7   1   5       66.06       74.75      8.08 o
   8   1   5       26.99       30.83      7.28 o
   9   1   5       31.71       33.37     11.81 o
  10   1   5        0.31        0.10      1.87 o
  11   1   5        5.06       13.09     47.17 o
 -12   2   5       37.44       46.03     23.51 o
 -11   2   5        7.58       23.87     16.46 o
 -10   2   5       15.38       26.74     14.21 o
  -9   2   5      140.12      136.33     11.30 o
  -8   2   5      137.14      134.21     11.64 o
  -7   2   5      208.99      207.72     14.75 o
  -6   2   5      287.08      308.05     10.25 o
  -5   2   5       10.81       16.46      6.39 o
  -4   2   5     1770.91     1688.98     36.51 o
  -3   2   5     1750.63     1884.37     18.42 o
  -2   2   5     1908.44     2094.41     13.13 o
  -1   2   5      135.48      157.85      2.96 o
   0   2   5      409.65      454.55      4.97 o
   1   2   5       79.40       82.53      4.85 o
   2   2   5       40.11       33.89      3.53 o
   3   2   5        4.84        5.06      1.92 o
   4   2   5       67.11       48.50      4.86 o
   5   2   5      172.67      180.61      8.89 o
   6   2   5       10.64       17.85      5.73 o
   7   2   5      741.02      743.57     15.00 o
   8   2   5      404.44      465.12     14.60 o
   9   2   5       41.37       40.00     12.34 o
  10   2   5       27.13       36.05     14.83 o
  11   2   5        5.07       -6.94     13.31 o
 -12   3   5       25.84       38.65     23.90 o
 -11   3   5       66.81       57.49     20.20 o
 -10   3   5       51.21       68.62     16.19 o
  -9   3   5       10.18       15.65      9.70 o
  -8   3   5      117.26      121.28     10.05 o
  -7   3   5      151.89      147.09      9.69 o
  -6   3   5       33.18       33.95      8.11 o
  -5   3   5      172.34      128.37      4.22 o
  -4   3   5        3.42        3.64      1.54 o
  -3   3   5      980.52     1057.91      9.59 o
  -2   3   5       86.16      130.03      4.69 o
  -1   3   5     1743.85     1902.08      6.73 o
   0   3   5      135.98      164.68      3.88 o
   1   3   5      792.30      918.13      8.66 o
   2   3   5      971.46      996.58      7.33 o
   3   3   5      214.20      226.52      5.77 o
   4   3   5       58.36       42.04      5.37 o
   5   3   5      543.73      610.00     11.15 o
   6   3   5       99.88       87.65      7.90 o
   7   3   5        4.95        7.50      6.54 o
   8   3   5      192.73      199.85     15.10 o
   9   3   5      104.35       92.73     12.76 o
  10   3   5        3.29        5.04     14.45 o
  11   3   5        0.37        1.20      3.84 o
 -12   4   5       14.09       29.78     24.55 o
 -11   4   5        3.89        2.24      8.01 o
 -10   4   5        6.55        5.55     14.01 o
  -9   4   5        0.61       -2.62      9.18 o
  -8   4   5       27.67       27.59      9.86 o
  -7   4   5      170.83      166.51     10.08 o
  -6   4   5      222.12      192.37      9.45 o
  -5   4   5        6.90       15.90      3.20 o
  -4   4   5     1191.08     1168.91      8.27 o
  -3   4   5     4016.28     4215.02     17.96 o
  -2   4   5       86.48       81.17      4.19 o
  -1   4   5     1534.94     1553.81      5.98 o
   0   4   5     3178.08     3509.95     23.10 o
   1   4   5     3362.87     3391.33     12.82 o
   2   4   5     7312.63     7614.82     30.70 o
   3   4   5      787.62      795.34     11.56 o
   4   4   5      163.53      147.41      5.73 o
   5   4   5       40.16       23.26      6.50 o
   6   4   5       41.28       39.31      8.55 o
   7   4   5       13.00        2.31     14.14 o
   8   4   5      350.25      340.00     17.25 o
   9   4   5        0.22        6.81      7.72 o
  10   4   5        0.36        9.62     15.68 o
  11   4   5       20.17       30.33     24.81 o
 -12   5   5        0.23       14.55     74.88 o
 -11   5   5       13.39        8.54     11.47 o
 -10   5   5       78.20       83.94     17.44 o
  -9   5   5       16.37       -0.14     11.77 o
  -8   5   5        0.06        1.84      3.93 o
  -7   5   5      136.73      174.81      9.97 o
  -6   5   5     1332.38     1327.40     17.17 o
  -5   5   5     1033.16     1004.30     10.38 o
  -4   5   5      344.39      364.84      6.83 o
  -3   5   5      178.59      159.53      5.58 o
  -2   5   5     3060.58     3399.86     24.39 o
  -1   5   5      124.01      112.00      2.88 o
   0   5   5     2011.09     2409.93     11.66 o
   1   5   5     4758.00     5069.68     25.27 o
   2   5   5      106.40      122.44      6.33 o
   3   5   5      578.04      520.97      7.96 o
   4   5   5       72.42       72.88      6.14 o
   5   5   5        5.78        8.41      6.34 o
   6   5   5      129.25       97.41     11.85 o
   7   5   5       18.12       16.62     10.63 o
   8   5   5        0.18        0.97     22.57 o
   9   5   5       36.51       37.07     15.11 o
  10   5   5       52.87       67.77     18.53 o
  11   5   5       13.06       19.67     27.08 o
 -11   6   5       65.32       68.41     20.72 o
 -10   6   5       37.50       33.57     23.14 o
  -9   6   5        0.01        5.39     12.15 o
  -8   6   5        2.26        1.93      5.83 o
  -7   6   5      112.25       96.06      9.54 o
  -6   6   5      228.25      241.37     10.02 o
  -5   6   5      133.14      130.22      5.85 o
  -4   6   5        2.53        2.97      2.73 o
  -3   6   5       71.38       93.53      2.72 o
  -2   6   5      469.20      429.08      7.25 o
  -1   6   5     2074.83     2072.79      9.06 o
   0   6   5      538.50      505.25      8.81 o
   1   6   5      128.29      143.76      4.87 o
   2   6   5       79.80       76.59      2.72 o
   3   6   5      451.25      452.10      7.51 o
   4   6   5       22.73       28.41      5.50 o
   5   6   5        9.08        3.42      6.00 o
   6   6   5       51.21       45.91      7.73 o
   7   6   5        6.12        1.46      3.89 o
   8   6   5       18.76       18.63     16.85 o
   9   6   5        0.82       -3.21     40.21 o
  10   6   5       85.46      103.42     19.06 o
  11   6   5       17.66        0.33     13.95 o
 -11   7   5        0.47       10.88     16.01 o
 -10   7   5        0.03       19.62     14.39 o
  -9   7   5       49.15       59.51     18.04 o
  -8   7   5      694.18      721.47     35.52 o
  -7   7   5      407.57      416.26     17.20 o
  -6   7   5       27.29       14.87      4.92 o
  -5   7   5       77.88       74.52      4.79 o
  -4   7   5      152.79      146.33      4.62 o
  -3   7   5      195.99      172.31      4.48 o
  -2   7   5      919.22      783.42      6.48 o
  -1   7   5      748.70      753.25      5.75 o
   0   7   5       79.11       90.53      4.22 o
   1   7   5       11.75       51.33      3.68 o
   2   7   5       21.92       20.77      5.38 o
   3   7   5      156.71      152.52      7.17 o
   4   7   5        1.03       10.09      5.72 o
   5   7   5      305.92      331.16      9.86 o
   6   7   5      123.78      124.37     10.80 o
   7   7   5      106.68      114.20     13.82 o
   8   7   5       23.28       22.97     19.93 o
   9   7   5        4.19        6.25     11.58 o
  10   7   5        2.32        0.67      3.10 o
 -11   8   5       18.14       30.65     18.82 o
 -10   8   5       56.34       78.79     23.10 o
  -9   8   5      212.49      197.18     18.20 o
  -8   8   5       57.74       54.07     14.20 o
  -7   8   5       26.56       17.10     25.78 o
  -6   8   5       11.10        8.52      5.43 o
  -5   8   5       69.17       56.46      4.83 o
  -4   8   5      107.95       76.35      4.99 o
  -3   8   5       45.26       29.10      3.73 o
  -2   8   5      702.80      627.24      6.70 o
  -1   8   5      396.78      381.86     14.64 o
   0   8   5      688.68      589.84     10.15 o
   1   8   5     1252.68     1447.74     10.71 o
   2   8   5        3.73        3.30      2.64 o
   3   8   5      268.12      299.41     10.35 o
   4   8   5     1667.16     1709.57     24.15 o
   5   8   5     1650.86     1690.72     25.52 o
   6   8   5        5.89        1.49      6.69 o
   7   8   5       34.48       19.73     18.63 o
   8   8   5        0.05        7.02     10.83 o
   9   8   5        7.40        4.20     16.33 o
  10   8   5       29.86       21.97     25.49 o
 -11   9   5        0.00       -6.22     19.47 o
 -10   9   5        0.77       18.39     23.46 o
  -9   9   5      118.27      132.63     21.19 o
  -8   9   5      368.15      408.72     23.35 o
  -7   9   5        0.52        7.68     12.28 o
  -6   9   5        5.39       10.71      7.71 o
  -5   9   5      117.31      128.72      8.52 o
  -4   9   5      328.22      318.92      7.47 o
  -3   9   5     2028.92     2068.05     14.46 o
  -2   9   5     1446.12     1311.46     10.72 o
  -1   9   5      205.71      212.04      7.67 o
   0   9   5      506.64      559.94     10.37 o
   1   9   5      431.48      383.92      6.90 o
   2   9   5       27.92       30.55      5.88 o
   3   9   5     1784.03     1760.53     18.68 o
   4   9   5     1250.77     1303.78     17.46 o
   5   9   5      106.01      104.08     11.31 o
   6   9   5       11.97        3.15      5.57 o
   7   9   5       28.09       44.67     25.54 o
   8   9   5        1.55       16.87     19.50 o
   9   9   5       37.18       42.36     21.85 o
  10   9   5        0.08        3.98     20.41 o
 -11  10   5        2.13        0.83      7.27 o
 -10  10   5       40.10       39.83     21.10 o
  -9  10   5       36.32       43.06     21.94 o
  -8  10   5        0.79        3.22      5.17 o
  -7  10   5       25.01       14.86     18.01 o
  -6  10   5       11.93       19.73      8.96 o
  -5  10   5       31.07       20.93      8.67 o
  -4  10   5        1.58        1.85      2.45 o
  -3  10   5      208.40      200.39      7.63 o
  -2  10   5     2200.43     2109.50     14.63 o
  -1  10   5     2502.74     2462.08     19.94 o
   0  10   5      767.90      750.27      9.06 o
   1  10   5      268.34      298.39      6.63 o
   2  10   5      152.57      132.05      6.81 o
   3  10   5      157.21      144.59      8.39 o
   4  10   5     1104.28     1145.29     16.90 o
   5  10   5     1590.26     1669.46     20.67 o
   6  10   5       70.71       70.93     12.22 o
   7  10   5        0.19       -3.62     37.88 o
   8  10   5       16.27       12.70     16.08 o
   9  10   5        3.45        2.20     13.95 o
  10  10   5       16.43       12.58     15.23 o
 -10  11   5        5.09       18.79     26.11 o
  -9  11   5       15.42       24.00     23.89 o
  -8  11   5      155.15      161.63     18.82 o
  -7  11   5      152.27      135.73     15.78 o
  -6  11   5      102.41       81.87      9.83 o
  -5  11   5      115.08      146.46      9.52 o
  -4  11   5        3.09       -4.99      5.29 o
  -3  11   5      852.49      781.48     12.72 o
  -2  11   5       34.98       23.91      5.15 o
  -1  11   5       73.58       78.91      6.12 o
   0  11   5        9.90       16.56      4.76 o
   1  11   5      265.17      268.57      6.59 o
   2  11   5       10.03       22.34      6.18 o
   3  11   5      291.26      252.77      9.91 o
   4  11   5      123.44      101.78     10.60 o
   5  11   5       46.58       47.22      9.80 o
   6  11   5       16.17       11.10     11.38 o
   7  11   5       34.06       39.79     19.71 o
   8  11   5        5.48       20.48     14.24 o
   9  11   5        5.64       -6.14    158.66 o
 -10  12   5        0.25       13.37     17.06 o
  -9  12   5        0.72       14.26     17.59 o
  -8  12   5       57.10       68.63     19.26 o
  -7  12   5       50.08       38.68     21.40 o
  -6  12   5       19.20       19.73     11.81 o
  -5  12   5       14.75        1.39      3.74 o
  -4  12   5        2.98       -0.49      0.79 o
  -3  12   5      368.82      304.62     11.08 o
  -2  12   5        4.16        0.04      5.01 o
  -1  12   5        0.13        0.86      2.50 o
   0  12   5       43.54       47.44      5.95 o
   1  12   5      211.50      183.99      8.78 o
   2  12   5     1025.87     1020.96     19.43 o
   3  12   5      611.51      610.35     18.92 o
   4  12   5      115.80      145.88     10.95 o
   5  12   5        4.29       -0.72      1.75 o
   6  12   5      268.53      282.12     25.27 o
   7  12   5      153.31      155.60     27.81 o
   8  12   5       11.32        5.47     13.63 o
   9  12   5        6.79       19.18     17.96 o
 -10  13   5       43.09       53.14     24.61 o
  -9  13   5       35.63       51.82     23.88 o
  -8  13   5        4.24        9.53     13.74 o
  -7  13   5        4.84       -7.10     11.71 o
  -6  13   5      244.59      242.31     15.20 o
  -5  13   5      474.40      526.43     15.29 o
  -4  13   5       15.85       20.06      8.10 o
  -3  13   5       61.99       53.16      9.30 o
  -2  13   5        3.01       -3.62     29.54 o
  -1  13   5      138.26      129.51      7.35 o
   0  13   5      218.56      232.88      7.80 o
   1  13   5      205.36      173.96      8.87 o
   2  13   5       75.72       81.80      8.52 o
   3  13   5       17.65       12.86      6.19 o
   4  13   5        2.06        6.21      6.08 o
   5  13   5       43.40       34.36     21.07 o
   6  13   5       53.75       51.10     35.04 o
   7  13   5        5.35       11.45     25.26 o
   8  13   5       20.61       19.73     32.66 o
   9  13   5       11.27       20.15     25.78 o
  -9  14   5        6.22       12.22     17.84 o
  -8  14   5        4.64       19.15     17.42 o
  -7  14   5       18.98       15.33     13.80 o
  -6  14   5       95.82      104.66     11.04 o
  -5  14   5        6.24        1.83      5.10 o
  -4  14   5      600.61      625.67     12.95 o
  -3  14   5       97.74       95.68      9.70 o
  -2  14   5        0.01       -4.63      6.96 o
  -1  14   5      499.87      502.88      9.04 o
   0  14   5        2.13        0.59      1.49 o
   1  14   5      517.65      494.77     17.23 o
   2  14   5      163.46      157.63      9.68 o
   3  14   5       18.26       25.02      8.35 o
   4  14   5       27.24       46.41     17.34 o
   5  14   5      107.38      115.34     22.17 o
   6  14   5       46.61       36.44     22.36 o
   7  14   5        3.80       17.07     13.14 o
   8  14   5       20.80       38.66     28.09 o
  -9  15   5        0.98       24.37     23.94 o
  -8  15   5       13.63       28.72     16.23 o
  -7  15   5        8.92        0.27      4.09 o
  -6  15   5      121.67      112.75     12.40 o
  -5  15   5      273.00      273.24     15.79 o
  -4  15   5       27.54       35.50      9.67 o
  -3  15   5       37.22       30.10     11.03 o
  -2  15   5      108.95       93.98     10.02 o
  -1  15   5       80.05       75.71      8.05 o
   0  15   5      713.41      738.79     15.88 o
   1  15   5      293.49      280.46     16.22 o
   2  15   5      191.01      174.41     14.26 o
   3  15   5      129.52      135.17     14.14 o
   4  15   5      158.22      185.21     19.82 o
   5  15   5       10.20       -7.86    103.91 o
   6  15   5       52.88       49.15     26.32 o
   7  15   5       34.26       46.21     21.19 o
   8  15   5       32.61       60.66     38.06 o
  -8  16   5        4.48       20.97     20.60 o
  -7  16   5       33.43       30.79     19.65 o
  -6  16   5       92.54      102.34     13.56 o
  -5  16   5        0.06        0.70      7.07 o
  -4  16   5       15.17        0.54      4.50 o
  -3  16   5        5.77        7.11     17.50 o
  -2  16   5       25.73       11.99     11.01 o
  -1  16   5       27.39       17.86      9.71 o
   0  16   5      189.54      209.19     18.01 o
   1  16   5      232.26      236.64     15.04 o
   2  16   5      132.92      134.73     15.38 o
   3  16   5       37.54       47.42     13.37 o
   4  16   5        1.37        8.69     18.31 o
   6  16   5       34.86       54.70     27.22 o
   7  16   5      116.66      136.07     24.14 o
  -8  17   5       24.32       21.80     32.59 o
  -7  17   5       17.03       21.19     23.23 o
  -6  17   5       23.99       31.90     13.23 o
  -5  17   5        1.72       -0.32      6.30 o
  -4  17   5       29.43       26.80     13.64 o
  -3  17   5       48.27       51.88     12.92 o
  -2  17   5       47.55       63.02     14.41 o
  -1  17   5        9.10       -2.59      7.23 o
   0  17   5        9.17       -0.59      5.61 o
   1  17   5        8.29       12.15     13.09 o
   2  17   5       32.40       36.56     15.87 o
   3  17   5      131.27      123.04     16.81 o
   4  17   5        7.90       19.80     12.93 o
   5  17   5        8.57       23.95     21.80 o
   6  17   5       22.05       18.21     20.32 o
   7  17   5       12.30       16.62     54.29 o
  -7  18   5        0.22       -0.07      7.45 o
  -6  18   5        1.79       11.15     14.67 o
  -5  18   5        9.11       14.37     17.42 o
  -4  18   5        1.66        2.19      6.36 o
  -3  18   5       45.13       41.78     19.27 o
  -2  18   5       70.24       78.24     13.87 o
  -1  18   5      243.21      238.36     16.39 o
   0  18   5        0.11        4.06      9.68 o
   1  18   5        0.54       16.11     13.01 o
   2  18   5       24.46       21.79     13.40 o
   3  18   5        5.01        9.44     11.81 o
   4  18   5       20.70       46.24     17.91 o
   5  18   5        5.29       15.93     22.29 o
  -6  19   5        4.10       23.37     22.68 o
  -5  19   5       71.34       73.72     20.71 o
  -4  19   5        5.63        8.67     13.38 o
  -3  19   5        0.53        2.42     18.36 o
  -2  19   5       84.04       94.52     26.90 o
  -1  19   5       26.79       33.25     16.40 o
   0  19   5        9.30        0.93      5.81 o
   1  19   5       22.89       40.08     15.78 o
   2  19   5        0.00        0.04      4.63 o
   3  19   5        0.28       10.39     12.56 o
   4  19   5        0.00        6.21     11.43 o
   5  19   5        8.67       15.45     96.71 o
  -5  20   5       17.54       29.78     25.95 o
  -4  20   5       75.84       82.53     27.43 o
  -3  20   5        5.77        9.55     26.69 o
  -2  20   5       52.03       57.48     22.54 o
   0  20   5        6.60        7.94      9.39 o
   1  20   5       32.54       51.90     20.65 o
   2  20   5      111.55      135.52     34.20 o
   3  20   5        1.45       10.87      9.98 o
   4  20   5       21.60       39.17     19.02 o
   5  20   5       56.46       67.85     41.69 o
  -4  21   5        2.90       -1.42     11.09 o
  -3  21   5        8.62       12.16     43.75 o
  -2  21   5        7.54        0.34      2.51 o
  -1  21   5        9.75       20.82     20.81 o
   0  21   5        7.79        4.83     20.82 o
   1  21   5       25.21       44.50     22.40 o
   2  21   5        0.81        5.41     15.77 o
   3  21   5       30.68       39.65     24.96 o
  -3  22   5       13.88       -0.50      8.57 o
  -2  22   5        3.72       -0.64      3.25 o
  -1  22   5        1.89        1.67     15.25 o
   0  22   5       10.47       22.84     21.26 o
   1  22   5       28.01       25.14     27.85 o
   2  22   5        9.55        0.30     13.99 o
 -12   0   6       57.88       63.06     41.75 o
 -11   0   6       19.60       44.33     22.86 o
 -10   0   6      133.32      161.67     18.00 o
  -9   0   6      520.16      590.04     21.58 o
  -8   0   6       16.17       16.81     17.36 o
  -7   0   6      147.31      136.80     17.00 o
  -6   0   6     1229.45     1169.50     27.68 o
  -5   0   6       25.53       47.57     11.84 o
  -4   0   6       64.84       23.27      8.95 o
  -3   0   6      106.75      150.05     10.01 o
  -2   0   6     1485.79     1534.05     12.81 o
  -1   0   6      188.38      298.41      5.59 o
   0   0   6       16.39       18.99      3.46 o
   1   0   6     8971.69     9319.73     82.63 o
   2   0   6        1.13        2.12      4.06 o
   3   0   6      107.14      100.76      7.79 o
   4   0   6        1.08        8.84      4.68 o
   5   0   6      435.76      462.10     21.72 o
   6   0   6       30.12       30.85     13.19 o
   7   0   6      452.29      366.21     70.66 o
   8   0   6      275.33      270.39     54.15 o
   9   0   6        6.81        8.62     12.17 o
  10   0   6        0.14        7.58     39.99 o
 -12   1   6        0.14       13.73     21.69 o
 -11   1   6       86.80      111.75     16.38 o
 -10   1   6       55.89       53.68     13.01 o
  -9   1   6       43.50       68.41     10.09 o
  -8   1   6       61.38       40.72     12.27 o
  -7   1   6       50.16       60.89      9.41 o
  -6   1   6      292.25      255.09     12.15 o
  -5   1   6     2423.64     2326.72     34.06 o
  -4   1   6     3130.80     2971.19     25.22 o
  -3   1   6      599.03      670.51     12.38 o
  -2   1   6     1457.51     1503.12      7.68 o
  -1   1   6       24.05       23.86      2.51 o
   0   1   6      291.46      268.40      4.08 o
   1   1   6     6762.18     6713.72     40.35 o
   2   1   6      104.79      142.28      5.60 o
   3   1   6       51.88       77.30      4.55 o
   4   1   6       95.68       82.84      4.76 o
   5   1   6       33.22       30.06      5.96 o
   6   1   6      510.33      496.90     11.04 o
   7   1   6      440.28      365.84     18.66 o
   8   1   6       60.22       60.04     10.78 o
   9   1   6       53.56       52.91     11.73 o
  10   1   6       59.39       55.44     19.05 o
 -12   2   6       30.66       38.71     20.56 o
 -11   2   6       82.81       97.16     17.84 o
 -10   2   6       45.00       48.68     12.53 o
  -9   2   6        0.56       11.61      6.93 o
  -8   2   6       30.50       26.34     10.99 o
  -7   2   6        6.33        9.45      9.10 o
  -6   2   6      939.16      870.76     17.40 o
  -5   2   6       55.57       51.77      8.03 o
  -4   2   6     2257.76     2335.78     28.23 o
  -3   2   6        0.07        6.36      5.77 o
  -2   2   6       17.64       34.85      2.22 o
  -1   2   6     2430.56     2471.50      8.67 o
   0   2   6     3198.89     3330.85     12.37 o
   1   2   6     2124.96     2096.70     14.15 o
   2   2   6       14.57       19.13      5.06 o
   3   2   6      621.31      675.34      8.00 o
   4   2   6      327.04      395.81      7.43 o
   5   2   6      253.19      296.10     14.22 o
   6   2   6      115.74      111.88      8.77 o
   7   2   6      373.46      359.37     13.48 o
   8   2   6      454.75      473.30     16.14 o
   9   2   6       61.47       68.81     15.24 o
  10   2   6       36.60       35.83     19.57 o
  11   2   6        0.10       -5.50     28.47 o
 -12   3   6        2.54        9.31     18.64 o
 -11   3   6        1.36        8.62      8.07 o
 -10   3   6        7.55        9.77     10.43 o
  -9   3   6       18.72       21.01     12.73 o
  -8   3   6      125.41      118.99     18.51 o
  -7   3   6      279.65      265.92     11.38 o
  -6   3   6      476.23      447.64     11.57 o
  -5   3   6       92.97       55.68      6.68 o
  -4   3   6       65.40       67.86     10.81 o
  -3   3   6      791.62      876.61     14.99 o
  -2   3   6      177.28      157.74      6.30 o
  -1   3   6       19.87       18.56      2.00 o
   0   3   6       24.94       29.55      3.15 o
   1   3   6     1995.08     2187.29     12.31 o
   2   3   6     1300.29     1413.68     12.25 o
   3   3   6       37.36       46.19      4.06 o
   4   3   6      172.08      171.93      6.74 o
   5   3   6       95.67       96.82      6.43 o
   6   3   6        7.17        7.51     11.26 o
   7   3   6       54.43       38.12      8.82 o
   8   3   6        0.14       10.19      9.04 o
   9   3   6        4.87        3.84      9.54 o
  10   3   6        0.00       10.40     43.72 o
  11   3   6       18.69       33.00     23.73 o
 -12   4   6        3.94       14.82     26.09 o
 -11   4   6        1.41        3.78     22.70 o
 -10   4   6       12.00        8.48     10.61 o
  -9   4   6      230.07      230.15     14.55 o
  -8   4   6      203.73      201.17     11.54 o
  -7   4   6        0.56        2.41      8.32 o
  -6   4   6       46.83       51.19      7.60 o
  -5   4   6       32.81       24.84      2.88 o
  -4   4   6       29.72       39.81      4.11 o
  -3   4   6     4468.20     4660.57     36.08 o
  -2   4   6      414.04      439.86      4.50 o
  -1   4   6      942.83     1049.54      5.63 o
   0   4   6       57.28      119.03      2.80 o
   1   4   6      340.41      456.61      6.71 o
   2   4   6      386.48      438.83      7.87 o
   3   4   6      240.70      288.38      6.08 o
   4   4   6      128.49      146.14      6.99 o
   5   4   6      834.11      859.88     10.96 o
   6   4   6       74.89       73.78      8.15 o
   7   4   6       62.36       56.64     12.59 o
   8   4   6       32.29       35.84     17.78 o
   9   4   6        0.46        7.54     14.85 o
  10   4   6       46.76       50.14     18.65 o
  11   4   6       33.70       43.55     22.26 o
 -11   5   6        2.38       10.31     17.68 o
 -10   5   6       21.65       15.90     22.42 o
  -9   5   6       10.21       14.15     14.92 o
  -8   5   6      261.48      249.86     11.50 o
  -7   5   6      430.41      381.94     14.47 o
  -6   5   6       65.83       58.36      8.61 o
  -5   5   6       15.09       13.83      3.99 o
  -4   5   6      153.91      155.21      5.38 o
  -3   5   6      324.25      370.82      6.27 o
  -2   5   6      661.54      596.64      6.01 o
  -1   5   6      794.28      707.85      5.15 o
   0   5   6       25.53       26.82      2.34 o
   1   5   6      165.39      176.17      5.28 o
   2   5   6     1204.42     1362.29     14.14 o
   3   5   6     1066.32     1168.12     15.82 o
   4   5   6      579.03      606.74     10.26 o
   5   5   6      119.77      135.53      8.82 o
   6   5   6       74.54       58.39      9.07 o
   7   5   6      148.06      131.27     14.36 o
   8   5   6        3.81        6.40     74.85 o
   9   5   6       12.98       10.00     37.75 o
  10   5   6       39.09       37.90     19.85 o
 -11   6   6        0.29        0.27     16.06 o
 -10   6   6       39.05       21.56     21.81 o
  -9   6   6      389.56      420.51     20.25 o
  -8   6   6      120.31      135.70     15.52 o
  -7   6   6       29.24       27.04      8.42 o
  -6   6   6      280.08      255.74     10.43 o
  -5   6   6       78.08       78.34      4.92 o
  -4   6   6      219.51      223.06      6.45 o
  -3   6   6      187.07      193.06      5.37 o
  -2   6   6      285.97      329.77      3.64 o
  -1   6   6      886.98      796.43      5.39 o
   0   6   6     4074.66     4240.77     17.98 o
   1   6   6        6.06        9.16      3.95 o
   2   6   6        6.54       11.83      4.71 o
   3   6   6      344.94      375.74      6.18 o
   4   6   6      418.85      453.85     10.82 o
   5   6   6      261.43      241.16     11.01 o
   6   6   6      226.46      225.95     13.91 o
   7   6   6       35.45       30.24     14.14 o
   8   6   6        1.67        0.33      4.52 o
   9   6   6        0.15        1.57      5.70 o
  10   6   6       10.12        9.36      9.22 o
 -11   7   6        1.74        6.96     14.05 o
 -10   7   6       50.48       37.15     31.85 o
  -9   7   6       35.56       27.12     16.60 o
  -8   7   6      101.01      123.19     16.64 o
  -7   7   6       27.41       17.35     12.50 o
  -6   7   6       22.63       27.07      6.69 o
  -5   7   6      243.12      191.50      5.81 o
  -4   7   6        1.42       -0.91      3.72 o
  -3   7   6       84.68       72.87      5.68 o
  -2   7   6     1341.13     1345.63     11.95 o
  -1   7   6      728.74      679.41      5.82 o
   0   7   6       94.51      110.82      5.02 o
   1   7   6     2350.65     2296.78     15.09 o
   2   7   6      572.70      585.00     11.25 o
   3   7   6      218.54      223.26      4.82 o
   4   7   6     1964.47     1977.54     32.58 o
   5   7   6      516.07      577.93     17.34 o
   6   7   6        2.39        7.54      8.49 o
   7   7   6       49.70       40.38     16.96 o
   8   7   6        6.40       -2.40     11.60 o
   9   7   6       24.34       39.42     25.69 o
  10   7   6        0.18       22.52     27.38 o
 -11   8   6        8.80       26.73     19.09 o
 -10   8   6        1.52       14.29     15.69 o
  -9   8   6        1.78       -5.48     13.53 o
  -8   8   6       67.37       42.50     16.40 o
  -7   8   6        1.76        4.96     68.72 o
  -6   8   6      115.94       86.92      7.00 o
  -5   8   6        3.39        0.67      2.62 o
  -4   8   6      222.77      180.46      7.35 o
  -3   8   6       86.24       95.31      6.03 o
  -2   8   6       76.87       77.76      3.10 o
  -1   8   6       77.86       62.65      2.97 o
   0   8   6      726.84      774.29     11.67 o
   1   8   6      194.99      236.81      6.19 o
   2   8   6      433.99      519.97     11.16 o
   3   8   6      100.85      104.50      4.97 o
   4   8   6      261.87      266.00     10.41 o
   5   8   6        0.04        8.22      5.76 o
   6   8   6      194.46      171.90     13.80 o
   7   8   6        4.14        0.88      5.26 o
   8   8   6       14.12       26.13     22.49 o
   9   8   6        4.88        0.47      4.19 o
  10   8   6        1.67        5.52     60.39 o
 -11   9   6        3.08        6.17     23.43 o
 -10   9   6       20.47       19.45     21.20 o
  -9   9   6        0.24        8.48     14.03 o
  -8   9   6      148.67      136.11     28.40 o
  -7   9   6       87.25       85.24     14.20 o
  -6   9   6       20.98       21.64      8.12 o
  -5   9   6        0.17        1.33      2.26 o
  -4   9   6        5.26       -1.13      2.93 o
  -3   9   6       23.91       22.47      3.07 o
  -2   9   6        0.55        0.20      1.93 o
  -1   9   6        1.56       -0.01      1.42 o
   0   9   6      135.00      145.90      6.31 o
   1   9   6      375.12      363.28      7.52 o
   2   9   6      529.87      604.28     10.93 o
   3   9   6       13.21       23.42      5.96 o
   4   9   6        0.59       13.61      8.63 o
   5   9   6      100.03       89.09      9.17 o
   6   9   6       15.10        9.19     11.99 o
   7   9   6        1.71        6.71    181.25 o
   8   9   6        0.58       14.30     20.28 o
   9   9   6       23.75        6.89     17.06 o
  10   9   6        4.52       13.78     30.01 o
 -11  10   6        8.52       15.01     18.24 o
 -10  10   6        4.19       15.09     28.48 o
  -9  10   6        1.29       23.93     16.03 o
  -8  10   6        5.30       -2.16      3.97 o
  -7  10   6      286.30      279.14     16.94 o
  -6  10   6       42.39       39.81      8.67 o
  -5  10   6        6.01        0.46      1.96 o
  -4  10   6       16.67       14.24      8.85 o
  -3  10   6       96.59       92.66      6.93 o
  -2  10   6       29.92       45.02      4.06 o
  -1  10   6       24.12       27.69      2.52 o
   0  10   6      232.25      295.26      6.73 o
   1  10   6        2.25        3.18      2.45 o
   2  10   6      983.19      906.55     15.75 o
   3  10   6      111.33      118.14      8.41 o
   4  10   6     1250.00     1275.89     20.45 o
   5  10   6        0.10        1.66      5.08 o
   6  10   6        5.24       -1.45     13.50 o
   7  10   6       19.60       10.38     10.50 o
   8  10   6        7.68        8.89     10.96 o
   9  10   6       16.61        9.61     20.75 o
 -10  11   6        6.95       24.26     24.40 o
  -9  11   6        5.94        6.30     10.87 o
  -8  11   6       11.25        9.39     14.77 o
  -7  11   6        1.12       -7.06     18.62 o
  -6  11   6        3.44        0.61      2.48 o
  -5  11   6        0.64       -0.97      1.60 o
  -4  11   6       28.15       19.76      8.17 o
  -3  11   6      814.62      712.42     12.89 o
  -2  11   6     2066.16     2018.98     15.04 o
  -1  11   6      380.14      362.78     13.22 o
   0  11   6       14.38       15.24      4.70 o
   1  11   6       64.60       50.83      6.23 o
   2  11   6       60.96       65.83      6.52 o
   3  11   6      342.86      294.96     10.97 o
   4  11   6      501.31      505.83     13.27 o
   5  11   6        5.63        4.63      4.14 o
   6  11   6       11.07       19.17     10.25 o
   7  11   6       80.04       70.90     17.06 o
   8  11   6        9.31       27.18     30.52 o
   9  11   6       17.20       26.41     40.14 o
 -10  12   6        2.67       24.94     21.30 o
  -9  12   6       70.83       94.22     22.43 o
  -8  12   6       32.01       26.01     18.95 o
  -7  12   6       47.68       42.54     20.59 o
  -6  12   6      157.91      143.04      9.48 o
  -5  12   6        3.66        1.68      3.27 o
  -4  12   6      168.03      168.75      8.74 o
  -3  12   6      575.66      606.37     13.88 o
  -2  12   6      809.32      824.98     14.53 o
  -1  12   6     1221.22     1285.16     14.81 o
   0  12   6     1308.69     1339.96     21.53 o
   1  12   6      475.61      503.19     12.59 o
   2  12   6        1.80        8.29      6.54 o
   3  12   6      290.90      271.09      9.49 o
   4  12   6       16.18       13.58      7.09 o
   5  12   6       60.61       41.81     10.53 o
   6  12   6      183.19      198.47     12.24 o
   7  12   6        8.74        8.44     18.79 o
   8  12   6       32.45       19.53     55.41 o
   9  12   6        1.97       10.76     15.42 o
 -10  13   6        0.02       -0.10     15.20 o
  -9  13   6       10.34       11.84     14.40 o
  -8  13   6      123.29      111.13     22.87 o
  -7  13   6      156.71      152.77     14.16 o
  -6  13   6       22.55       23.60      9.58 o
  -5  13   6       34.83       28.43      8.12 o
  -4  13   6       71.39       56.75      8.25 o
  -3  13   6        5.51        1.94      5.42 o
  -2  13   6      412.30      423.31     12.57 o
  -1  13   6       85.59       88.13      7.24 o
   0  13   6       75.24       75.61      6.84 o
   1  13   6        4.70        7.80      7.32 o
   2  13   6       22.15       25.54      7.72 o
   3  13   6       35.81       32.43      8.82 o
   4  13   6      353.84      387.07     15.59 o
   5  13   6       23.71       19.30     16.20 o
   6  13   6        0.05        1.48     40.91 o
   7  13   6       32.14       31.71     22.69 o
   8  13   6        0.19       -2.46      9.06 o
   9  13   6       29.73       41.67     30.05 o
  -9  14   6        8.82       24.66     18.86 o
  -8  14   6        9.64        6.77     13.54 o
  -7  14   6        0.23       -1.94     15.81 o
  -6  14   6        2.16       13.91     11.75 o
  -5  14   6        0.19       -1.11      4.23 o
  -4  14   6       47.90       55.10     10.88 o
  -3  14   6       24.14       12.75     15.93 o
  -2  14   6      121.79      102.75      9.32 o
  -1  14   6      393.92      369.49      9.95 o
   0  14   6       23.55       22.76     11.46 o
   1  14   6       64.35       57.81     11.33 o
   2  14   6      116.41       97.77      8.28 o
   3  14   6      225.04      250.65     11.89 o
   4  14   6       44.66       45.39     16.20 o
   5  14   6       75.74       80.67     26.68 o
   6  14   6        0.82        4.83      7.25 o
   7  14   6        1.96       16.63     18.75 o
   8  14   6        2.54        5.06     34.16 o
  -9  15   6        0.12       10.84     21.02 o
  -8  15   6        0.04       -1.04     14.12 o
  -7  15   6        9.93       -0.09      5.19 o
  -6  15   6       31.92       25.81     10.99 o
  -5  15   6      141.25      129.15     11.38 o
  -4  15   6      270.33      271.85     12.46 o
  -3  15   6       12.76        4.54      8.80 o
  -2  15   6       61.12       43.21      9.30 o
  -1  15   6       96.23       97.94     10.16 o
   0  15   6      229.75      235.71     15.27 o
   1  15   6      270.22      276.49     15.37 o
   2  15   6       19.94       13.56     10.40 o
   3  15   6       13.10       32.53     22.92 o
   4  15   6        5.54       17.07     22.20 o
   5  15   6       35.95       36.97     24.99 o
   6  15   6        6.02        9.79     17.99 o
   7  15   6        2.92       12.41     23.67 o
   8  15   6       20.32       57.42     25.56 o
  -8  16   6       13.92       11.28     20.59 o
  -7  16   6        5.55        3.93     12.25 o
  -6  16   6       78.93      106.23     15.97 o
  -5  16   6        3.17        0.82      5.32 o
  -4  16   6       90.84       78.95     12.10 o
  -3  16   6      147.39      162.03     12.16 o
  -2  16   6       28.50       23.27     11.58 o
  -1  16   6       31.73       30.34     11.62 o
   0  16   6       41.17       56.47     10.04 o
   1  16   6      477.96      455.49     17.82 o
   2  16   6      241.55      287.34     18.20 o
   3  16   6      157.78      174.42     15.16 o
   4  16   6       61.53       49.52     25.11 o
   5  16   6       11.50       -4.26      8.81 o
   6  16   6       19.36       17.65     31.70 o
   7  16   6       36.63       31.03     44.30 o
  -8  17   6        2.21       16.10     24.70 o
  -7  17   6        0.49        1.74      8.51 o
  -6  17   6       28.22       32.46     19.61 o
  -5  17   6      170.79      191.02     13.29 o
  -4  17   6       90.84      105.94     12.70 o
  -3  17   6       48.36       49.83     13.10 o
  -2  17   6      127.53      129.78     12.06 o
  -1  17   6       19.23       19.31     12.16 o
   0  17   6      115.99       93.54     15.60 o
   1  17   6      117.63      121.14     15.07 o
   2  17   6       25.24       40.02     15.68 o
   3  17   6        2.49        4.18      5.61 o
   4  17   6        2.35        3.41     18.25 o
   5  17   6        3.63       -2.68      9.36 o
   6  17   6       20.92        4.91    123.40 o
   7  17   6       45.96       46.60     25.84 o
  -7  18   6       47.40       71.29     25.37 o
  -6  18   6       74.68       86.88     22.56 o
  -5  18   6        4.83        1.26      4.65 o
  -4  18   6        3.66       11.08     13.16 o
  -3  18   6      168.64      173.55     17.54 o
  -2  18   6      146.13      155.40     13.11 o
  -1  18   6        3.49       -0.75      4.96 o
   0  18   6       17.78        8.53     25.15 o
   1  18   6       19.66       23.47     16.15 o
   2  18   6      151.90      175.69     26.26 o
   3  18   6      107.42      153.02     20.34 o
   4  18   6        0.47        7.89     23.13 o
   5  18   6        2.18       -1.14      2.41 o
   6  18   6        1.71        1.26     18.42 o
  -6  19   6       27.78       51.42     34.14 o
  -5  19   6       78.03       85.29     21.59 o
  -4  19   6      103.53      115.55     23.65 o
  -3  19   6      232.17      274.57     28.00 o
  -2  19   6      190.08      201.68     17.91 o
  -1  19   6       57.69       59.86     16.60 o
   0  19   6       42.26       62.77     18.91 o
   1  19   6      248.36      300.04     31.94 o
   2  19   6       49.89       49.84     18.86 o
   3  19   6       58.76       70.57     21.83 o
   4  19   6       36.06       31.86     28.20 o
  -5  20   6        0.58       12.03     84.36 o
  -4  20   6        3.33        9.49     23.51 o
  -3  20   6        3.80        8.74     19.94 o
  -2  20   6        3.97       -2.11      5.24 o
  -1  20   6        9.23        6.89     17.50 o
   0  20   6       33.72       52.72     22.24 o
   1  20   6       17.48       28.35     19.13 o
   2  20   6       62.47       64.81     20.14 o
   3  20   6        3.33       17.62     23.51 o
   4  20   6        0.52        3.88     13.97 o
  -4  21   6       18.39       23.68     20.96 o
  -3  21   6       24.06       14.60     13.04 o
  -2  21   6        8.65       11.52     30.00 o
  -1  21   6        9.67       13.57     25.94 o
   0  21   6        8.37       23.35     18.60 o
   1  21   6        4.79       17.63     24.35 o
   2  21   6        0.76        2.09     11.65 o
   3  21   6       13.67       27.72     23.97 o
  -2  22   6        0.00        9.43     29.70 o
  -1  22   6        8.55       10.61     23.60 o
   0  22   6       25.09       39.81     22.25 o
   1  22   6        0.04        4.71     30.17 o
 -12   1   7        0.47       15.74     18.16 o
 -11   1   7       25.54       29.63     16.14 o
 -10   1   7      150.35      170.37     12.56 o
  -9   1   7      130.67      147.25     10.00 o
  -8   1   7        1.21        2.02     14.89 o
  -7   1   7        0.77       -2.85      3.51 o
  -6   1   7        4.72       -2.83      4.84 o
  -5   1   7      502.28      547.62     14.15 o
  -4   1   7      437.75      476.77     12.41 o
  -3   1   7     1535.16     1815.82     19.75 o
  -2   1   7      121.87      117.84      3.00 o
  -1   1   7      282.50      288.86      3.95 o
   0   1   7     1651.44     1620.09      9.43 o
   1   1   7      890.93      881.70      9.61 o
   2   1   7      183.26      163.56      6.04 o
   3   1   7      948.72     1076.46     12.67 o
   4   1   7      516.95      576.88      9.02 o
   5   1   7      101.49       97.73      7.09 o
   6   1   7      357.20      333.51     10.26 o
   7   1   7      116.76       94.97     13.03 o
   8   1   7        2.57        1.65      3.67 o
   9   1   7      100.48       92.69     15.80 o
  10   1   7       10.04       -4.41     10.93 o
 -12   2   7       30.35       51.44     26.17 o
 -11   2   7        1.85       16.13      9.00 o
 -10   2   7        9.35       11.88     10.09 o
  -9   2   7       26.87       33.86     12.16 o
  -8   2   7       54.22       38.67     10.29 o
  -7   2   7       57.57       57.32     11.24 o
  -6   2   7      145.59       91.23     11.77 o
  -5   2   7     1057.75     1094.56     26.98 o
  -4   2   7       33.19       32.69      6.98 o
  -3   2   7      327.11      248.84      7.64 o
  -2   2   7        4.91       11.45      2.19 o
  -1   2   7     1470.46     1698.45      7.93 o
   0   2   7      133.30      127.25      4.88 o
   1   2   7      639.41      649.82      7.76 o
   2   2   7       72.98       62.58      5.39 o
   3   2   7      538.52      541.46      9.46 o
   4   2   7        0.35        2.37      4.31 o
   5   2   7      183.02      156.37      8.36 o
   6   2   7      110.47      107.66      9.86 o
   7   2   7        0.20       -3.17      4.59 o
   8   2   7      152.06      153.03     13.81 o
   9   2   7       48.14       48.67     19.91 o
  10   2   7        0.10        1.74      3.81 o
 -12   3   7        0.64        7.73     16.05 o
 -11   3   7        3.88       12.91      9.37 o
 -10   3   7      155.41      165.40     14.26 o
  -9   3   7      182.03      170.95     12.83 o
  -8   3   7        0.33        0.83      3.93 o
  -7   3   7       52.82       57.68      9.75 o
  -6   3   7       48.24       49.64     11.26 o
  -5   3   7      849.20      758.30      8.18 o
  -4   3   7      879.63      696.39     14.13 o
  -3   3   7      356.45      291.62      4.96 o
  -2   3   7     1867.48     2006.37     11.42 o
  -1   3   7      120.64      132.43      2.99 o
   0   3   7     1723.23     1615.96      9.51 o
   1   3   7        3.29       40.32      4.20 o
   2   3   7      112.80       71.41      5.05 o
   3   3   7      144.35      151.14      7.77 o
   4   3   7       32.01       39.97      5.17 o
   5   3   7       10.05        1.14      2.64 o
   6   3   7      162.89      118.25      8.67 o
   7   3   7      288.08      280.38     13.98 o
   8   3   7       72.47       76.19     15.75 o
   9   3   7       55.01       56.91     20.99 o
  10   3   7        9.02       25.14     22.95 o
 -12   4   7       11.12        2.54     18.89 o
 -11   4   7       87.87      114.74     18.93 o
 -10   4   7       63.10       62.00     22.78 o
  -9   4   7       85.36       98.15     14.26 o
  -8   4   7        1.72        9.30      7.75 o
  -7   4   7      218.59      234.10     15.89 o
  -6   4   7      746.44      747.48     20.80 o
  -5   4   7       83.39       85.73      4.56 o
  -4   4   7        2.57       15.54      5.09 o
  -3   4   7       45.74       64.73      5.56 o
  -2   4   7       39.39       52.29      3.10 o
  -1   4   7      230.03      279.54      3.50 o
   0   4   7     2695.08     3264.52     13.28 o
   1   4   7        0.09        1.48      1.69 o
   2   4   7     3578.10     3697.51     20.74 o
   3   4   7     1846.55     1693.52     22.06 o
   4   4   7      459.42      455.51      9.81 o
   5   4   7       19.70       24.14      5.86 o
   6   4   7       65.16       49.81      8.39 o
   7   4   7       22.18       16.30     15.54 o
   8   4   7      170.22      155.66     16.22 o
   9   4   7       40.09       44.60     20.17 o
  10   4   7        0.00        4.32     16.81 o
 -11   5   7       14.55       12.77     20.43 o
 -10   5   7       58.84       59.73     22.86 o
  -9   5   7       14.00       15.97     28.61 o
  -8   5   7        3.59        2.94      5.73 o
  -7   5   7       28.72       30.77      9.17 o
  -6   5   7      270.92      235.89     11.80 o
  -5   5   7     1655.36     1552.66     10.59 o
  -4   5   7      926.26      869.94     11.36 o
  -3   5   7       50.91       47.46      4.27 o
  -2   5   7       26.13       24.15      2.67 o
  -1   5   7      509.33      625.68      5.52 o
   0   5   7        0.09       34.50      2.36 o
   1   5   7     2094.29     2262.17     13.70 o
   2   5   7     2680.28     2369.81     17.32 o
   3   5   7        1.16        2.46      5.27 o
   4   5   7      106.97      112.63      6.09 o
   5   5   7      228.63      225.99      8.81 o
   6   5   7        3.38       -1.99      6.47 o
   7   5   7       13.74       -1.59      5.40 o
   8   5   7        5.00        3.80     11.43 o
   9   5   7        8.02        8.34     37.01 o
  10   5   7        0.01       -2.57      4.31 o
 -11   6   7        2.74       10.65     28.34 o
  -9   6   7       47.11       43.31     20.13 o
  -8   6   7      279.62      297.99     18.79 o
  -7   6   7        6.07        1.19      6.05 o
  -6   6   7        2.02        1.85      3.74 o
  -5   6   7       76.95       95.81      4.90 o
  -4   6   7        0.42        2.49      3.70 o
  -3   6   7      300.86      286.66      7.02 o
  -2   6   7      914.27      938.69      5.65 o
  -1   6   7        1.16        2.93      1.97 o
   0   6   7     1018.87     1110.52      9.62 o
   1   6   7      437.79      490.27      9.57 o
   2   6   7      618.41      740.65     12.81 o
   3   6   7        7.96       10.59      4.94 o
   4   6   7      482.21      517.68     14.36 o
   5   6   7     1776.41     1803.47     32.17 o
   6   6   7      236.36      232.63     15.37 o
   7   6   7       29.99       38.14     24.00 o
   8   6   7       27.30       39.40     23.31 o
   9   6   7        0.01       16.43     31.73 o
  10   6   7       12.87       14.14     32.76 o
 -11   7   7        0.18       -2.94     17.09 o
 -10   7   7       23.91       29.34     19.98 o
  -9   7   7        0.01       -0.87     10.39 o
  -8   7   7      163.85      155.03     19.33 o
  -7   7   7      227.41      218.40     11.19 o
  -6   7   7      108.71       92.94      8.94 o
  -5   7   7       28.47       21.08      5.56 o
  -4   7   7       33.31       36.56      4.70 o
  -3   7   7      121.14      100.72      4.63 o
  -2   7   7     1785.89     1736.09      9.70 o
  -1   7   7     1670.11     1703.60      8.21 o
   0   7   7        2.86       11.36      3.25 o
   1   7   7        9.60       20.95      5.11 o
   2   7   7      204.78      289.59      9.47 o
   3   7   7       88.41       87.47      7.48 o
   4   7   7      227.95      186.46     12.27 o
   5   7   7      101.52       95.71     12.14 o
   6   7   7       61.64       48.75     13.13 o
   7   7   7        0.74       11.09     11.96 o
   8   7   7        0.09        6.37     35.11 o
   9   7   7        6.95       29.31     39.16 o
  10   7   7       53.22       66.70     28.83 o
 -11   8   7        6.08       31.33     42.32 o
 -10   8   7       25.66        5.67     10.17 o
  -9   8   7      204.38      197.73     18.91 o
  -8   8   7      198.54      192.67     26.73 o
  -7   8   7        0.08        2.89     10.01 o
  -6   8   7        3.92        3.21     10.59 o
  -5   8   7        0.41        1.24      3.93 o
  -4   8   7       54.34       55.45      6.31 o
  -3   8   7      246.89      189.31      6.89 o
  -2   8   7      543.01      590.52      9.13 o
  -1   8   7     1360.20     1509.61      9.89 o
   0   8   7     3635.50     3646.27     18.76 o
   1   8   7     1766.28     1898.14     16.98 o
   2   8   7        0.08        0.34      2.94 o
   3   8   7       30.36       24.45      5.63 o
   4   8   7       27.15       19.24      7.05 o
   5   8   7      440.63      451.88     17.10 o
   6   8   7      101.22      101.40     14.01 o
   7   8   7       62.02       44.24     26.20 o
   8   8   7        0.65       -0.61      3.79 o
   9   8   7       24.14       34.91     25.17 o
  10   8   7        4.07       23.98     25.71 o
 -11   9   7        6.38       22.48     19.77 o
 -10   9   7       13.71       24.76     39.38 o
  -9   9   7        7.36       10.58     18.19 o
  -8   9   7      243.68      249.37     25.26 o
  -7   9   7      643.13      700.75     22.01 o
  -6   9   7      267.76      258.43     14.97 o
  -5   9   7        3.93        2.20      4.73 o
  -4   9   7      328.82      309.53      8.75 o
  -3   9   7      758.60      723.15     10.80 o
  -2   9   7     1231.38     1226.40     13.77 o
  -1   9   7     2061.89     2037.62     12.70 o
   0   9   7      572.66      567.66     10.70 o
   1   9   7       16.73       14.72      4.41 o
   2   9   7       25.73       27.76      7.64 o
   3   9   7     1263.18     1247.50     19.52 o
   4   9   7      848.32      890.21     16.63 o
   5   9   7        1.36        1.27      5.37 o
   6   9   7       80.77       62.88     15.22 o
   7   9   7       71.85       48.19     21.27 o
   8   9   7       16.44       16.81     17.83 o
   9   9   7       11.14       14.98     55.64 o
 -10  10   7        3.51        0.25      4.51 o
  -9  10   7       57.05       31.31     27.88 o
  -8  10   7       15.84       22.95     16.56 o
  -7  10   7       76.90       62.89     15.69 o
  -6  10   7      111.24      104.74     14.25 o
  -5  10   7       16.55        9.64      6.11 o
  -4  10   7       21.80       18.88      7.74 o
  -3  10   7      199.27      187.48      7.74 o
  -2  10   7      171.50      146.74      6.72 o
  -1  10   7       75.10       87.16      3.74 o
   0  10   7      137.26      129.72      5.65 o
   1  10   7      103.40      107.99      5.94 o
   2  10   7       45.94       52.06      8.10 o
   3  10   7      101.26       87.70      8.79 o
   4  10   7      142.15      160.60      9.65 o
   5  10   7       77.46       91.87     10.37 o
   6  10   7       92.11       93.06     15.54 o
   7  10   7       46.46       45.87     15.56 o
   8  10   7        2.59        8.11     17.94 o
   9  10   7        2.83       -7.85     63.37 o
 -10  11   7        0.15        1.00     25.04 o
  -9  11   7       10.39       12.57     15.89 o
  -8  11   7       14.84       16.09     15.46 o
  -7  11   7       51.56       46.74     14.50 o
  -6  11   7      160.88      136.22     11.67 o
  -5  11   7        0.03       -0.90      2.81 o
  -4  11   7       15.76       19.76      7.69 o
  -3  11   7      148.21      142.42      7.87 o
  -2  11   7     4134.54     4072.43     39.67 o
  -1  11   7     1265.87     1224.20     14.54 o
   0  11   7       65.22       58.58      5.38 o
   1  11   7      183.51      149.37      6.63 o
   2  11   7       33.09       42.72      7.21 o
   3  11   7       12.72        0.07      6.26 o
   4  11   7       12.80       12.29      6.41 o
   5  11   7        2.63        4.93      9.88 o
   6  11   7        0.63        4.53      7.48 o
   7  11   7        5.65        4.43      5.35 o
   8  11   7        4.23       -5.10     15.40 o
   9  11   7        0.50       -3.84    258.18 o
 -10  12   7        0.30        9.06     26.24 o
  -9  12   7       31.35       26.84     19.81 o
  -8  12   7       75.87       65.74     20.72 o
  -7  12   7       92.02      111.18     13.33 o
  -6  12   7      165.98      161.12     12.77 o
  -5  12   7       17.43       16.13      8.65 o
  -4  12   7      112.34       99.28      8.05 o
  -3  12   7        0.31       -2.85      4.49 o
  -2  12   7      565.38      620.25     13.62 o
  -1  12   7      166.27      140.24      7.50 o
   0  12   7       75.52       65.65      5.82 o
   1  12   7       72.85       75.30      8.40 o
   2  12   7      807.43      752.76     15.22 o
   3  12   7       43.11       46.32      9.54 o
   4  12   7       75.37       88.09      9.95 o
   5  12   7      204.10      203.38     14.73 o
   6  12   7        3.75        0.27     15.95 o
   7  12   7       52.69       57.85     24.37 o
   8  12   7       35.18       40.41     28.60 o
   9  12   7        1.08        6.33      9.48 o
 -10  13   7        2.97       36.45     34.50 o
  -9  13   7        3.27        9.15     23.13 o
  -8  13   7        2.12        9.30     13.38 o
  -7  13   7        2.98       -0.22      5.24 o
  -6  13   7       14.47       11.89     13.63 o
  -5  13   7      385.88      392.31     11.65 o
  -4  13   7      749.46      805.70     18.23 o
  -3  13   7       14.96       13.89      8.25 o
  -2  13   7        4.31       16.33      6.26 o
  -1  13   7      283.33      296.32      9.48 o
   0  13   7       23.44       24.02     10.10 o
   1  13   7     1465.74     1424.60     20.26 o
   2  13   7      468.40      483.93     11.72 o
   3  13   7       32.84       33.07      9.26 o
   4  13   7       13.39       13.75      9.45 o
   5  13   7       64.65       58.21     12.59 o
   6  13   7        1.26       -0.88      5.53 o
   7  13   7        0.49       -2.35    220.99 o
   8  13   7        0.80        7.41    161.14 o
  -9  14   7        0.46       12.65     13.94 o
  -8  14   7        3.86        3.11     10.77 o
  -7  14   7        0.11       -1.33     10.19 o
  -6  14   7      171.29      182.17     15.82 o
  -5  14   7      102.06       93.20      9.56 o
  -4  14   7      181.54      178.73     11.68 o
  -3  14   7       65.36       61.87     11.02 o
  -2  14   7       76.96       68.17      9.44 o
  -1  14   7       91.70       69.26      7.45 o
   0  14   7      135.02      115.22     10.56 o
   1  14   7        0.15        9.03      9.58 o
   2  14   7      177.10      147.88      8.92 o
   3  14   7      185.09      178.20     19.35 o
   4  14   7      118.04      108.03     11.34 o
   5  14   7        3.50       11.98     25.27 o
   6  14   7       44.39       51.56     24.37 o
   7  14   7       16.85       28.55     29.19 o
   8  14   7       85.41       96.78     35.59 o
  -9  15   7       10.56       33.29     23.64 o
  -8  15   7        8.74       17.52     18.34 o
  -7  15   7       38.79       42.28     17.57 o
  -6  15   7        3.21       -0.88     13.00 o
  -5  15   7      171.20      173.01     11.36 o
  -4  15   7      340.72      355.14     15.47 o
  -3  15   7        0.44        4.87      6.94 o
  -2  15   7       18.77       16.88     11.11 o
  -1  15   7        5.70        1.18      3.34 o
   0  15   7      130.91      134.98      9.99 o
   1  15   7       68.80       69.03     12.66 o
   2  15   7        0.57       -0.69      4.25 o
   3  15   7        7.84       10.50      9.32 o
   4  15   7        5.57        7.99     60.43 o
   5  15   7       61.83       64.18     30.19 o
   6  15   7       53.45       49.61     28.33 o
   7  15   7       38.33       65.13     32.49 o
  -8  16   7       13.63       16.71     18.82 o
  -7  16   7       10.73        4.37     18.84 o
  -6  16   7      142.19      143.52     19.17 o
  -5  16   7       82.86       94.52     12.52 o
  -4  16   7        0.63        8.91     12.19 o
  -3  16   7       16.76       23.30     10.26 o
  -2  16   7       10.60       12.48     10.33 o
  -1  16   7        3.39        2.96      9.93 o
   0  16   7        0.05        1.31      3.29 o
   1  16   7        1.01        6.60      7.41 o
   2  16   7       22.11       17.75     17.08 o
   3  16   7      137.39      144.51     16.12 o
   4  16   7       72.53       64.14     21.74 o
   6  16   7        0.05        8.51     24.21 o
  -7  17   7        4.56       10.44     95.59 o
  -6  17   7        5.98        4.07     10.73 o
  -5  17   7       15.11       15.54     11.95 o
  -4  17   7        7.96       18.25     10.51 o
  -3  17   7       95.32      130.33     11.81 o
  -2  17   7       34.96       33.40     11.75 o
  -1  17   7        0.67       -2.76     10.07 o
   0  17   7        7.49       14.36     16.48 o
   1  17   7      193.48      197.87     15.74 o
   2  17   7       10.56       18.21     15.42 o
   3  17   7       30.58       48.23     19.25 o
   4  17   7       46.47       20.81     24.50 o
   5  17   7        0.86        0.59      4.34 o
   6  17   7        8.35       -4.42     11.01 o
  -7  18   7        2.33       -5.86     16.66 o
  -6  18   7        0.00       -3.30     22.66 o
  -5  18   7        6.23        2.33     10.50 o
  -4  18   7      118.06      121.69     13.78 o
  -3  18   7      163.76      185.50     14.39 o
  -2  18   7        7.79       14.12     11.47 o
  -1  18   7       19.38       23.36     12.47 o
   0  18   7        0.02        1.65     10.28 o
   1  18   7        0.24       24.31     20.98 o
   2  18   7        4.04       12.34     17.36 o
   3  18   7        9.36       31.12     22.50 o
   4  18   7       20.11       22.99     31.13 o
   6  18   7        4.23       10.54     65.65 o
  -6  19   7        1.13       -1.63      5.58 o
  -5  19   7        3.10        0.21      9.52 o
  -4  19   7       41.27       42.29     17.57 o
  -3  19   7        0.14       11.83     11.17 o
  -2  19   7        9.15       12.89     23.05 o
  -1  19   7       31.55       23.70     16.67 o
   0  19   7        9.92       14.40     22.81 o
   1  19   7       46.16       69.47     19.31 o
   2  19   7       50.55       45.54     25.19 o
   3  19   7        9.12       18.65     19.77 o
   4  19   7       61.94       49.07     30.78 o
   5  19   7       45.57       41.80     34.91 o
  -5  20   7        1.16        1.52     35.97 o
  -4  20   7       16.42        7.42     13.54 o
  -3  20   7       24.65       39.57     22.43 o
  -2  20   7       35.71       16.91     18.87 o
  -1  20   7        1.75        0.34      3.95 o
   0  20   7       97.63      132.87     19.88 o
   1  20   7       27.11       32.29     25.61 o
   2  20   7       24.25       35.18     19.57 o
   3  20   7        6.57       15.57     28.28 o
   4  20   7       27.30       75.83     32.92 o
  -4  21   7       12.52       11.41     14.97 o
  -3  21   7        0.33        0.41     42.44 o
  -2  21   7        0.94       10.66     38.84 o
  -1  21   7       22.71       31.55     25.20 o
   0  21   7        1.73       19.00     23.71 o
   1  21   7       76.77      114.19     34.51 o
   2  21   7        0.44       -7.17     34.46 o
   3  21   7        7.35       30.65     35.25 o
  -1  22   7        7.99       13.44     25.20 o
   0  22   7        2.68       17.53     28.45 o
 -12   0   8       11.60       43.45     39.30 o
 -11   0   8      103.88      110.18     23.55 o
 -10   0   8      251.04      283.53     18.72 o
  -9   0   8      194.27      219.93     15.65 o
  -8   0   8       90.71       99.68     16.72 o
  -7   0   8      114.87       77.82     16.13 o
  -6   0   8     1269.16     1389.68     32.12 o
  -5   0   8     2063.38     2007.98     35.07 o
  -4   0   8      447.10      455.33     18.46 o
  -3   0   8      929.64      905.10     14.73 o
  -2   0   8     3015.09     2691.45     15.00 o
  -1   0   8      716.40      908.89      9.71 o
   0   0   8       10.60        5.87      2.59 o
   1   0   8      417.63      424.88     20.50 o
   2   0   8     4601.79     4526.47     32.23 o
   3   0   8     1503.95     1403.73     20.96 o
   4   0   8      402.08      348.88     18.44 o
   5   0   8       37.54       22.39     11.70 o
   6   0   8     1214.79     1025.06    100.96 o
   7   0   8       17.03       -4.51     30.80 o
   8   0   8       74.98       72.72     17.53 o
   9   0   8       71.77       66.66     41.08 o
  10   0   8       14.93       25.75     31.70 o
 -12   1   8        4.42       17.86     19.39 o
 -11   1   8       15.32       18.84     13.91 o
 -10   1   8      163.90      181.24     13.84 o
  -9   1   8      148.30      146.59     18.01 o
  -8   1   8        6.86        1.89      7.62 o
  -7   1   8      266.05      244.49     13.99 o
  -6   1   8      198.41      176.52     11.43 o
  -5   1   8      983.23      859.45     37.48 o
  -4   1   8     1644.77     1658.87     20.81 o
  -3   1   8      470.80      340.31      5.62 o
  -2   1   8      232.89      241.90      4.21 o
  -1   1   8     1060.83     1172.54      7.33 o
   0   1   8      681.53      738.91      6.71 o
   1   1   8     3880.56     3638.57     18.96 o
   2   1   8      202.91      166.03      6.56 o
   3   1   8      276.55      264.98     11.25 o
   4   1   8       35.53       44.95      7.03 o
   5   1   8      191.57      138.21     10.12 o
   6   1   8        0.58        0.47      4.57 o
   7   1   8      109.20       98.30     13.12 o
   8   1   8        9.78       19.33     10.70 o
   9   1   8       14.77        0.80     12.84 o
  10   1   8       53.08       59.72     34.73 o
 -12   2   8       31.07       38.27     24.15 o
 -11   2   8      187.82      241.62     19.29 o
 -10   2   8       29.85       45.01     12.74 o
  -9   2   8        0.18        5.61      7.01 o
  -8   2   8       56.54       52.19     10.03 o
  -7   2   8       17.09       11.64      8.38 o
  -6   2   8      657.61      558.15     16.05 o
  -5   2   8       75.54       59.20      8.69 o
  -4   2   8        3.46       -1.36      5.29 o
  -3   2   8        2.85        3.83      2.50 o
  -2   2   8       71.48       33.26      3.20 o
  -1   2   8      358.54      404.53      5.01 o
   0   2   8      634.87      689.48      6.58 o
   1   2   8        4.52        4.45      2.83 o
   2   2   8     3236.91     3096.50     19.13 o
   3   2   8     1205.41     1168.57     14.39 o
   4   2   8      221.73      176.18      9.92 o
   5   2   8      351.02      375.54     12.87 o
   6   2   8       12.16        0.89      2.76 o
   7   2   8      206.64      130.88     23.70 o
   8   2   8      255.09      258.03     14.81 o
   9   2   8       33.29       43.29     18.37 o
  10   2   8        0.11        2.11     12.26 o
 -12   3   8        0.62        0.09      0.61 o
 -11   3   8       11.30       24.80     20.27 o
 -10   3   8        0.16        1.15      3.95 o
  -9   3   8        3.94       -4.92      6.29 o
  -8   3   8        4.19        3.11      5.77 o
  -7   3   8       90.66      108.12      9.74 o
  -6   3   8       99.21      119.37      9.80 o
  -5   3   8     1306.39     1295.13     20.27 o
  -4   3   8      271.89      193.16     10.71 o
  -3   3   8      141.38      115.45      4.11 o
  -2   3   8     5846.12     5942.47     19.47 o
  -1   3   8      154.23      159.79      3.44 o
   0   3   8       49.27       63.72      3.86 o
   1   3   8     1265.61     1279.93     10.89 o
   2   3   8     1330.87     1380.42     13.75 o
   3   3   8      232.20      207.12      7.86 o
   4   3   8      755.87      739.74     20.48 o
   5   3   8        0.01        0.02      0.83 o
   6   3   8        5.35        0.21      3.66 o
   7   3   8        7.96       22.65     20.34 o
   8   3   8        4.08       12.29     13.18 o
   9   3   8        4.19        0.20      2.98 o
  10   3   8        8.21        4.66     26.08 o
 -11   4   8        0.01        2.84      4.76 o
 -10   4   8       12.74       14.11     40.96 o
  -9   4   8       94.79       94.18     13.52 o
  -8   4   8      197.66      219.50     12.49 o
  -7   4   8      114.55      126.43     10.21 o
  -6   4   8       67.69       80.23     10.60 o
  -5   4   8        0.95       -0.20      0.80 o
  -4   4   8        0.16       -0.18      1.66 o
  -3   4   8       67.25       45.34      4.01 o
  -2   4   8      171.96      172.62      3.92 o
  -1   4   8     1678.43     1537.91      8.78 o
   0   4   8      387.36      382.02      6.43 o
   1   4   8       62.66       64.31      4.72 o
   2   4   8        4.34        3.19      1.89 o
   3   4   8       40.33       48.79      6.61 o
   4   4   8       23.64       28.53      8.02 o
   5   4   8      437.86      422.38     10.21 o
   6   4   8      283.21      258.19     12.01 o
   7   4   8       16.85        1.70      5.57 o
   8   4   8       19.43       24.58     22.75 o
   9   4   8       55.49       48.71     24.41 o
  10   4   8       15.50       28.89     22.77 o
 -11   5   8        3.01        4.41     12.98 o
 -10   5   8       22.18        2.90      8.83 o
  -9   5   8       75.33       77.31     17.39 o
  -8   5   8       21.29       22.39     11.79 o
  -7   5   8      346.85      333.51     14.94 o
  -6   5   8      578.97      589.60     16.53 o
  -5   5   8       44.76       41.33      7.64 o
  -4   5   8      377.78      402.95      8.96 o
  -3   5   8      152.09      152.73      4.91 o
  -2   5   8     2323.02     2407.30     11.73 o
  -1   5   8      175.09      168.32      4.61 o
   0   5   8     1292.27     1327.73      8.04 o
   1   5   8       84.73       88.02      5.21 o
   2   5   8      395.25      450.34      8.05 o
   3   5   8       38.42       37.35      7.39 o
   4   5   8      691.04      692.84     14.67 o
   5   5   8      551.48      546.64     15.30 o
   6   5   8        2.61        4.10     27.76 o
   7   5   8       67.84       48.13     23.19 o
   8   5   8       48.48       42.78     27.47 o
   9   5   8        2.75       -2.47     18.43 o
  10   5   8       10.40       -2.22     13.76 o
 -11   6   8        3.63       -6.50     18.65 o
 -10   6   8        2.65       -4.80     11.07 o
  -9   6   8      227.81      239.11     21.41 o
  -8   6   8      251.51      279.13     12.65 o
  -7   6   8      115.24      112.26     10.57 o
  -6   6   8      191.03      194.74     10.14 o
  -5   6   8      203.14      220.59      7.23 o
  -4   6   8       32.82       28.56      4.45 o
  -3   6   8      821.32      892.38      8.60 o
  -2   6   8     1733.98     1789.18     12.14 o
  -1   6   8        6.88        4.89      1.91 o
   0   6   8     1711.59     1774.19     20.56 o
   1   6   8     1841.29     1903.85     14.86 o
   2   6   8        3.41        3.54      7.42 o
   3   6   8       94.84       97.20      7.68 o
   4   6   8      147.42      111.05     12.05 o
   5   6   8      738.95      671.28     20.92 o
   6   6   8      450.15      460.09     18.82 o
   7   6   8       96.00      101.26     20.48 o
   8   6   8        0.27       -8.73     27.56 o
   9   6   8       15.16        9.15     29.00 o
  10   6   8        6.74        1.62     12.02 o
 -11   7   8       12.64       18.15     29.78 o
 -10   7   8       32.68       13.47     24.88 o
  -9   7   8        9.21       -1.99     23.67 o
  -8   7   8      245.36      268.43     18.70 o
  -7   7   8      192.97      188.98     11.15 o
  -6   7   8       68.70       69.65      8.49 o
  -5   7   8      217.81      203.05     15.64 o
  -4   7   8      213.06      234.38      6.73 o
  -3   7   8        7.63        5.80      2.55 o
  -2   7   8      645.56      613.00      5.98 o
  -1   7   8     2265.60     2520.90     11.00 o
   0   7   8      496.45      469.64      7.84 o
   1   7   8      765.34      797.02     12.41 o
   2   7   8       22.88       35.70      7.33 o
   3   7   8      157.48      173.02      8.65 o
   4   7   8      225.46      222.86     10.53 o
   5   7   8        0.57        1.42      6.24 o
   6   7   8       84.18       65.43     13.18 o
   7   7   8       55.67       36.96     16.46 o
   8   7   8       38.43       79.50     27.90 o
   9   7   8        2.00        1.41      8.95 o
  10   7   8       32.26       46.96     29.60 o
 -11   8   8        1.36       -0.50      6.55 o
 -10   8   8        1.05       -7.19     19.02 o
  -9   8   8        5.91        0.47      1.77 o
  -8   8   8        1.79       -6.70      9.73 o
  -7   8   8       80.33       55.34     16.64 o
  -6   8   8        0.22       -0.07      2.90 o
  -5   8   8        4.94       14.23      5.34 o
  -4   8   8       79.31       88.49      8.24 o
  -3   8   8      258.55      227.89      6.91 o
  -2   8   8     1458.52     1489.61      9.29 o
  -1   8   8      111.45      103.05      3.92 o
   0   8   8        4.36        0.08      1.05 o
   1   8   8       58.29       81.62      6.41 o
   2   8   8       17.34       13.52      6.76 o
   3   8   8       25.71       34.48      6.70 o
   4   8   8      152.22      141.94     11.03 o
   5   8   8        0.00        5.29     34.00 o
   6   8   8      108.98       96.72     19.41 o
   7   8   8       24.04       14.68     17.77 o
   8   8   8        0.02        3.04      6.38 o
   9   8   8       62.74       73.58     33.68 o
 -11   9   8        0.52        9.57     18.74 o
 -10   9   8        0.69        6.87     44.63 o
  -9   9   8        3.39        7.89      9.78 o
  -8   9   8        0.59       12.90     48.87 o
  -7   9   8        2.09        0.73      4.08 o
  -6   9   8      207.77      177.71     15.65 o
  -5   9   8      139.84      121.35      7.38 o
  -4   9   8       58.53       64.33      7.00 o
  -3   9   8       51.26       39.77      6.80 o
  -2   9   8        2.57        3.63      2.36 o
  -1   9   8       35.74       57.03      5.98 o
   0   9   8       58.44       83.21      5.51 o
   1   9   8       53.50       43.48      5.96 o
   2   9   8       13.21        5.59      8.85 o
   3   9   8      314.28      324.22     18.88 o
   4   9   8      577.84      569.06     14.28 o
   5   9   8        0.14        8.01      6.12 o
   6   9   8       21.81       35.36     13.32 o
   7   9   8        0.65       -7.50     16.14 o
   9   9   8        4.86        5.80     18.85 o
 -10  10   8       14.34       22.03     31.08 o
  -9  10   8        0.40       12.79     20.29 o
  -8  10   8       12.64       18.79     15.65 o
  -7  10   8       13.44       20.23     12.72 o
  -6  10   8       47.48       50.92     12.72 o
  -5  10   8       28.33       38.95      7.63 o
  -4  10   8      106.78      105.24      7.45 o
  -3  10   8       15.78       32.27      5.61 o
  -2  10   8      123.97      129.45      6.50 o
  -1  10   8      192.38      204.10      6.97 o
   0  10   8      166.05      157.31      6.57 o
   1  10   8        0.94        6.92      5.31 o
   2  10   8       11.05        9.50     11.67 o
   3  10   8      465.67      437.98     12.69 o
   4  10   8      290.85      297.30     12.02 o
   5  10   8       20.44       19.47     11.36 o
   6  10   8        4.02        3.45      3.64 o
   7  10   8        0.11       -5.45     12.47 o
   8  10   8        0.63        0.94    275.22 o
   9  10   8        4.33       18.86     23.92 o
 -10  11   8        0.21        8.37     19.40 o
  -9  11   8        4.84       11.44     22.63 o
  -8  11   8       88.62       88.74     20.26 o
  -7  11   8      399.92      414.00     15.80 o
  -6  11   8      115.74       89.28     10.34 o
  -5  11   8       10.03       11.68      9.75 o
  -4  11   8        0.05        2.93      4.02 o
  -3  11   8      942.70     1060.06     18.76 o
  -2  11   8      102.31       98.57      8.53 o
  -1  11   8      990.25     1000.76     18.40 o
   0  11   8      190.74      170.21      7.05 o
   1  11   8      166.85      143.21      7.24 o
   2  11   8      266.90      254.50     13.58 o
   3  11   8       48.99       50.48      9.77 o
   4  11   8        1.62        3.57      3.67 o
   5  11   8        0.04        3.40      7.96 o
   6  11   8        4.14        6.00     14.56 o
   7  11   8       14.01       22.31     12.68 o
   8  11   8        4.96        7.01     14.78 o
   9  11   8        0.85        1.43     29.11 o
 -10  12   8        0.92       10.00     17.86 o
  -9  12   8       51.47       50.21     22.43 o
  -8  12   8       54.89       40.90     16.17 o
  -7  12   8        1.37       -1.44      8.68 o
  -6  12   8      153.49      136.09     13.15 o
  -5  12   8      208.76      231.08      9.99 o
  -4  12   8       10.98        8.19     10.32 o
  -3  12   8      851.62      822.17     16.74 o
  -2  12   8      678.53      710.64     12.73 o
  -1  12   8      294.82      285.76      9.40 o
   0  12   8      515.06      516.78      9.70 o
   1  12   8       85.90       93.17      8.63 o
   2  12   8        2.40        7.56      7.24 o
   3  12   8       72.67       78.99      9.28 o
   4  12   8       12.44       12.84     10.56 o
   5  12   8      140.03      125.88     11.75 o
   6  12   8       90.16      110.02     13.88 o
   7  12   8        4.51       10.54     24.84 o
   8  12   8        4.56       10.71     36.18 o
  -9  13   8        0.64       15.55     17.51 o
  -8  13   8       14.41       24.47     14.82 o
  -7  13   8       95.76      100.55     15.64 o
  -6  13   8       17.69       10.97      9.79 o
  -5  13   8      122.97       92.23     10.39 o
  -4  13   8       80.54       81.90      9.96 o
  -3  13   8        2.16       -0.82      7.54 o
  -2  13   8      620.93      593.94     16.45 o
  -1  13   8       18.94       20.79      7.71 o
   0  13   8       21.92       22.55      7.99 o
   1  13   8       75.48       65.13      9.39 o
   2  13   8       27.56       26.16      9.82 o
   3  13   8       19.64       13.94     10.42 o
   4  13   8      132.45      147.12     20.86 o
   5  13   8      160.21      177.67     13.23 o
   6  13   8       10.63       13.19     20.15 o
   7  13   8       15.74       12.42     27.77 o
   8  13   8       14.04        7.39     22.28 o
  -9  14   8        0.01       12.15     27.87 o
  -8  14   8        6.02        1.66     20.04 o
  -7  14   8        8.36        6.40     25.28 o
  -6  14   8        2.84       -5.21     36.83 o
  -5  14   8       46.89       69.23     10.87 o
  -4  14   8       16.07       21.00      9.69 o
  -3  14   8       49.91       54.25     12.75 o
  -2  14   8       62.28       61.76      9.54 o
  -1  14   8       11.51        3.22      2.59 o
   0  14   8      191.17      167.75     10.82 o
   1  14   8       28.48       16.25      9.07 o
   2  14   8        5.34        2.05      3.73 o
   3  14   8       21.32       10.66      8.59 o
   4  14   8        0.57        4.06      5.77 o
   5  14   8       22.04       11.58     19.12 o
   6  14   8       34.61       24.29     38.48 o
   7  14   8        9.71       36.31     30.82 o
   8  14   8        6.81       12.45     16.01 o
  -9  15   8        2.24       -6.79    108.71 o
  -8  15   8       15.16        9.56     11.79 o
  -7  15   8        6.62        3.26     11.45 o
  -6  15   8       40.48       26.21     15.46 o
  -5  15   8      355.77      377.34     12.31 o
  -4  15   8      483.80      544.97     15.77 o
  -3  15   8       64.33       59.42      9.83 o
  -2  15   8       51.33       46.27      8.36 o
  -1  15   8        6.96       -0.57      3.73 o
   0  15   8       21.90       28.44     12.74 o
   1  15   8       89.95       73.56     10.80 o
   2  15   8        0.20        3.55      6.53 o
   3  15   8       31.38       24.52     12.74 o
   4  15   8        0.55        6.08     31.35 o
   5  15   8       11.82        5.53     28.55 o
   6  15   8        7.75       25.56     31.14 o
   7  15   8       44.92       69.79     37.71 o
  -8  16   8       22.78       31.17     21.68 o
  -7  16   8        9.73       -2.32     56.40 o
  -6  16   8       16.90        9.70     20.02 o
  -5  16   8       82.39       75.82     13.13 o
  -4  16   8        1.39       19.36     12.44 o
  -3  16   8      155.10      156.34     10.94 o
  -2  16   8       25.10       25.25     12.66 o
  -1  16   8      116.89      123.26     11.67 o
   0  16   8       18.64       30.84     11.93 o
   1  16   8        8.15       13.02      9.65 o
   2  16   8       12.07       21.39      9.73 o
   3  16   8       26.60       21.11     23.08 o
   4  16   8       65.60       62.78     26.70 o
   5  16   8       30.15       49.53     30.66 o
   6  16   8        1.24       16.81     34.95 o
  -7  17   8        3.09        7.75     29.68 o
  -6  17   8       21.96       30.72     22.11 o
  -5  17   8       21.53       22.02     13.20 o
  -4  17   8      143.64      164.85     14.85 o
  -3  17   8       14.86       15.33     13.19 o
  -2  17   8       29.25       26.74     12.55 o
  -1  17   8        1.82        0.10      2.51 o
   0  17   8        5.67       17.80     15.50 o
   1  17   8      105.66      123.05     13.90 o
   2  17   8      278.71      363.36     58.33 o
   3  17   8       92.31       86.71     28.92 o
   4  17   8       17.74        6.39     38.84 o
   5  17   8        5.18        1.87      6.81 o
   6  17   8        3.87        6.98     14.98 o
  -7  18   8        6.85       -6.46     30.22 o
  -6  18   8       25.64        1.81     16.28 o
  -5  18   8       35.51       49.47     16.58 o
  -4  18   8        3.27       11.39     11.32 o
  -3  18   8       46.98       46.44     13.53 o
  -2  18   8        1.07        3.88      6.36 o
  -1  18   8       57.21       52.63     14.65 o
   0  18   8      137.89      174.55     29.04 o
   1  18   8       53.61       64.61     18.23 o
   2  18   8      129.81      132.14     28.18 o
   3  18   8      207.52      221.73     30.76 o
   4  18   8        5.75        6.42     23.07 o
   5  18   8        5.82        9.64     25.09 o
  -6  19   8        6.78       11.12     54.61 o
  -5  19   8       29.69       37.71     22.16 o
  -4  19   8       54.05       63.32     14.70 o
  -3  19   8      130.75      147.45     16.85 o
  -2  19   8       33.04       34.21     16.31 o
  -1  19   8        7.21       11.31     17.78 o
   0  19   8        7.50       14.75     16.26 o
   1  19   8       24.00        4.38     15.06 o
   2  19   8       16.81       42.83     20.74 o
   3  19   8       29.97       28.24     34.22 o
   4  19   8       17.75       38.52     26.07 o
  -5  20   8        6.75       11.66     30.89 o
  -4  20   8       24.50       28.97     22.23 o
  -3  20   8       16.26       15.24     20.69 o
  -2  20   8       20.12       31.84     23.81 o
  -1  20   8        7.96       24.88     21.08 o
   0  20   8        1.28        6.75     17.99 o
   1  20   8        1.22        5.71     14.88 o
   2  20   8       15.14       31.37     30.35 o
   3  20   8        0.00       17.73     41.07 o
  -3  21   8       18.49       16.55     26.54 o
  -2  21   8        0.24        5.34     37.13 o
  -1  21   8       17.01       29.06     19.77 o
   0  21   8       27.22       43.36     22.02 o
   1  21   8        2.39        8.73     20.37 o
   2  21   8       22.00       32.16     23.03 o
 -11   1   9        5.55       20.53     10.16 o
 -10   1   9        2.67       11.96     11.42 o
  -9   1   9        1.79        9.62     18.90 o
  -8   1   9        0.40       -7.32     12.76 o
  -7   1   9       21.39       19.00     10.63 o
  -6   1   9      148.36      149.06     11.49 o
  -5   1   9      325.31      351.30     12.68 o
  -4   1   9     2861.06     2872.25     38.29 o
  -3   1   9       37.81       55.32      3.44 o
  -2   1   9     1482.19     1609.46      8.88 o
  -1   1   9       49.49       27.45      2.73 o
   0   1   9     2039.34     2146.86     15.85 o
   1   1   9        3.82       11.89      3.49 o
   2   1   9      521.18      541.13      9.97 o
   3   1   9      125.20      143.05      7.28 o
   4   1   9       30.84       26.33      5.64 o
   5   1   9      634.09      585.69     12.90 o
   6   1   9      343.42      278.73     15.74 o
   7   1   9       20.47       15.99     11.68 o
   8   1   9       35.32       28.96     18.93 o
   9   1   9        1.01        0.69     12.35 o
  10   1   9       39.60       80.99     36.75 o
 -11   2   9       71.95      109.21     20.04 o
 -10   2   9      133.25      160.07     13.91 o
  -9   2   9       27.47        7.73     11.04 o
  -8   2   9        1.83        3.81      6.39 o
  -7   2   9       76.31       61.73     10.71 o
  -6   2   9       60.17       63.43     11.27 o
  -5   2   9      270.57      274.56     21.16 o
  -4   2   9       42.40       33.82      6.84 o
  -3   2   9      573.39      562.62      6.25 o
  -2   2   9        0.35       13.95      2.40 o
  -1   2   9     1601.24     1729.29      9.08 o
   0   2   9       58.39       69.57      3.67 o
   1   2   9      130.99      124.58      4.96 o
   2   2   9       66.62       83.45      5.85 o
   3   2   9      530.04      588.01     13.42 o
   4   2   9      847.47      806.42     13.25 o
   5   2   9        6.40        1.87      7.24 o
   6   2   9       93.33       82.84     10.80 o
   7   2   9       21.80       15.32     20.39 o
   8   2   9       25.54       24.90     18.89 o
   9   2   9      106.27      102.44     23.38 o
  10   2   9       28.08       12.14     49.60 o
 -11   3   9       30.69       60.99     20.40 o
 -10   3   9        2.27       -1.52     10.70 o
  -9   3   9      141.93      157.13     13.69 o
  -8   3   9      126.92      122.41     11.79 o
  -7   3   9        0.70        6.77      6.18 o
  -6   3   9      323.05      314.47     23.17 o
  -5   3   9      243.26      239.67     12.29 o
  -4   3   9        0.37        0.71      2.49 o
  -3   3   9      382.00      432.03      7.23 o
  -2   3   9      279.21      307.22      4.34 o
  -1   3   9      317.48      272.73      4.31 o
   0   3   9      752.87      774.43      7.41 o
   1   3   9       32.30       21.71      4.36 o
   2   3   9     5968.64     6077.68     28.96 o
   3   3   9       15.96       22.66      5.46 o
   4   3   9       20.39        7.99      6.74 o
   5   3   9      322.77      289.93     12.83 o
   6   3   9       13.06        8.23     19.36 o
   7   3   9      141.56      131.03     17.22 o
   8   3   9      172.32      173.88     17.20 o
   9   3   9        0.36       -6.88     57.89 o
  10   3   9        8.80        3.05    124.37 o
 -11   4   9       58.10       59.94     20.19 o
 -10   4   9       49.68       50.48     20.84 o
  -9   4   9        5.98        8.65     20.08 o
  -8   4   9       83.85       64.13     11.09 o
  -7   4   9       40.84       50.35     10.24 o
  -6   4   9      560.98      563.54     14.04 o
  -5   4   9      438.85      450.63     12.09 o
  -4   4   9      113.54      131.41      8.16 o
  -3   4   9      576.43      549.11      8.66 o
  -2   4   9     1991.44     1991.50      9.01 o
  -1   4   9      241.91      241.01      4.00 o
   0   4   9       29.73       45.21      3.77 o
   1   4   9      491.03      550.52      8.43 o
   2   4   9      127.47      131.96      6.23 o
   3   4   9      101.26      104.93      7.51 o
   4   4   9       14.46        2.08      2.43 o
   5   4   9       51.92       53.87     10.19 o
   6   4   9        8.38       12.35     11.09 o
   7   4   9        2.18        9.80     19.39 o
   8   4   9        1.25        8.54     38.22 o
   9   4   9       71.64       69.40     31.23 o
  10   4   9        0.86       -5.53     22.85 o
 -11   5   9        1.50       -1.38      9.41 o
 -10   5   9       51.32       52.06     20.20 o
  -9   5   9       62.16       46.60     15.82 o
  -8   5   9       18.58       20.78     11.48 o
  -7   5   9       20.08       14.00      9.11 o
  -6   5   9      175.40      221.72     11.00 o
  -5   5   9      717.89      708.03     17.17 o
  -4   5   9      611.27      587.44     10.51 o
  -3   5   9     2987.04     3005.51     28.36 o
  -2   5   9      619.90      656.94      6.63 o
  -1   5   9      571.78      670.22      5.72 o
   0   5   9      616.30      732.90      5.93 o
   1   5   9      592.11      721.84      9.42 o
   2   5   9      918.09     1031.37     11.63 o
   3   5   9       64.21       75.49      7.57 o
   4   5   9        5.33       10.44      9.29 o
   5   5   9       90.35       81.42     11.42 o
   6   5   9       15.79       14.16     12.61 o
   7   5   9        1.25        6.41     42.64 o
   8   5   9        0.97        6.06     13.46 o
   9   5   9       28.10        9.93     26.35 o
  10   5   9       13.99        3.98     39.56 o
 -11   6   9        2.12       -2.86     14.69 o
 -10   6   9        7.31        0.10      2.38 o
  -9   6   9        2.81       -0.37      2.52 o
  -8   6   9        0.83        8.95     12.71 o
  -7   6   9        0.88        0.67     16.73 o
  -6   6   9       22.28       20.50      6.69 o
  -5   6   9       49.29       48.92      6.95 o
  -4   6   9       65.58       54.81      6.42 o
  -3   6   9      580.43      563.59      8.44 o
  -2   6   9       92.16       98.28      3.10 o
  -1   6   9       70.38       57.16      3.58 o
   0   6   9       97.51       64.65      3.77 o
   1   6   9       69.84       70.67      5.33 o
   2   6   9        0.05        0.34      2.29 o
   3   6   9        0.36        2.72      5.52 o
   4   6   9       70.99       53.71     10.39 o
   5   6   9        0.98       16.60      7.88 o
   6   6   9       80.05       90.09     14.83 o
   7   6   9       80.47       86.22     15.99 o
   8   6   9        1.83        1.80     98.34 o
   9   6   9       13.88       37.67     25.70 o
  10   6   9        1.20        3.73      8.64 o
 -11   7   9        6.67       -6.09     23.28 o
 -10   7   9        6.62        5.37     30.44 o
  -9   7   9       24.98       23.16     19.93 o
  -8   7   9       14.97       31.26     14.88 o
  -7   7   9      361.86      365.19     13.42 o
  -6   7   9       20.73       25.28      9.33 o
  -5   7   9        5.22       10.48      5.04 o
  -4   7   9      312.48      296.41     12.41 o
  -3   7   9     1044.98     1037.89      8.48 o
  -2   7   9       89.01       92.12      3.52 o
  -1   7   9      909.20      905.37      7.36 o
   0   7   9      449.75      518.54      8.09 o
   1   7   9       40.21       35.84      5.26 o
   2   7   9       25.99       13.98      6.47 o
   3   7   9      101.09      119.03      8.21 o
   4   7   9      525.34      495.40     14.21 o
   5   7   9      837.47      826.12     21.50 o
   6   7   9       28.87       25.23     10.44 o
   7   7   9        0.19       -4.80     10.01 o
   8   7   9       31.25       64.55     27.67 o
 -11   8   9        0.24        0.51     10.19 o
 -10   8   9        4.28        5.04     21.77 o
  -9   8   9      100.80       96.60     20.00 o
  -8   8   9      474.75      545.60     29.29 o
  -7   8   9      170.02      193.01     15.78 o
  -6   8   9        8.83        9.61      8.53 o
  -5   8   9       12.21       16.03      7.46 o
  -4   8   9        0.10        4.13      5.84 o
  -3   8   9      349.99      333.64      9.05 o
  -2   8   9      313.88      365.75      6.20 o
  -1   8   9       17.61       31.35      3.29 o
   0   8   9      719.90      748.59     11.52 o
   1   8   9     1003.64      918.66     14.09 o
   2   8   9      129.68      154.71      9.40 o
   3   8   9       50.96       44.17      7.41 o
   4   8   9        3.93        4.78      9.82 o
   5   8   9      131.91      125.94     11.06 o
   6   8   9      262.24      290.96     18.07 o
   7   8   9       11.34       11.44     18.95 o
   8   8   9       16.93       51.88     28.75 o
   9   8   9       10.32       11.92     23.63 o
 -10   9   9        0.47        0.59     35.20 o
  -9   9   9        0.97       -3.14     17.73 o
  -8   9   9       28.19       21.26     13.81 o
  -7   9   9      395.72      423.29     19.39 o
  -6   9   9      462.14      493.50     15.21 o
  -5   9   9      414.11      428.99     16.04 o
  -4   9   9      152.13      142.34      7.71 o
  -3   9   9     1662.99     1712.84     24.32 o
  -2   9   9      127.30      131.44      6.16 o
  -1   9   9     2471.46     2493.91     26.83 o
   0   9   9      778.45      813.67     12.13 o
   1   9   9      121.84      131.58      7.78 o
   2   9   9        0.63        1.24      9.47 o
   3   9   9       54.61       41.01      8.35 o
   4   9   9        0.96       -4.88      7.28 o
   5   9   9      276.17      338.68     14.06 o
   6   9   9       82.96       69.60     12.80 o
   7   9   9        0.01       -7.65     24.27 o
   8   9   9        2.51       40.60     28.97 o
   9   9   9        1.11       10.64     27.11 o
 -10  10   9        1.32        0.75      5.76 o
  -9  10   9       73.96       77.82     25.18 o
  -8  10   9      228.49      230.94     18.16 o
  -7  10   9      130.12      132.66     12.85 o
  -6  10   9        0.04        4.13      5.55 o
  -5  10   9       55.98       55.99      8.29 o
  -4  10   9       42.50       33.43      6.69 o
  -3  10   9      684.62      687.19     11.70 o
  -2  10   9     1511.86     1531.38     13.95 o
  -1  10   9       31.58       20.97      5.56 o
   0  10   9       91.36       79.04      7.09 o
   1  10   9       30.91       31.83      6.63 o
   2  10   9      142.34      131.11      9.61 o
   3  10   9      112.63      105.86      9.33 o
   4  10   9       65.19       61.97     10.66 o
   5  10   9      223.59      242.63     12.28 o
   6  10   9      105.26       97.15     13.10 o
   7  10   9       35.36       43.07     14.96 o
   8  10   9       71.56       74.90     21.53 o
   9  10   9        0.61       11.47     63.17 o
 -10  11   9        6.00       16.36     23.45 o
  -9  11   9        7.25        7.35     18.05 o
  -8  11   9        0.23        8.83     10.46 o
  -7  11   9       66.81       68.90     13.09 o
  -6  11   9       55.66       63.02     11.73 o
  -5  11   9       47.14       43.03      9.21 o
  -4  11   9      185.10      200.40      8.36 o
  -3  11   9       31.19       39.25      7.01 o
  -2  11   9      300.02      295.60      9.47 o
  -1  11   9        0.08        5.99      4.12 o
   0  11   9        5.98       18.71      8.27 o
   1  11   9      182.89      207.15     12.02 o
   2  11   9       12.07        9.52      9.74 o
   3  11   9        0.95        3.11     12.12 o
   4  11   9       66.91       60.88     10.08 o
   5  11   9      422.08      422.64     15.05 o
   6  11   9        1.32        3.83      5.20 o
   7  11   9        0.69        5.12      7.92 o
   8  11   9        4.39       11.97     18.48 o
 -10  12   9        5.43        9.39     16.28 o
  -9  12   9       24.41       25.84     16.28 o
  -8  12   9       13.27       21.91     12.86 o
  -7  12   9       25.76       32.59     14.50 o
  -6  12   9       30.25       24.84     12.55 o
  -5  12   9       41.03       60.33      9.82 o
  -4  12   9       41.58       40.95      8.35 o
  -3  12   9        7.46       12.81      7.13 o
  -2  12   9       58.54       49.13      8.24 o
  -1  12   9      164.26      159.41      8.07 o
   0  12   9       43.10       45.17      6.45 o
   1  12   9        0.00        1.80     11.69 o
   2  12   9      232.48      213.96     10.54 o
   3  12   9      178.38      159.54     12.56 o
   4  12   9        0.03        1.98      7.94 o
   5  12   9       33.02       45.40     11.47 o
   6  12   9        7.26        6.17     12.59 o
   7  12   9        5.70       10.68     19.27 o
   8  12   9        0.18       -3.09     14.86 o
  -9  13   9       22.44       43.26     20.00 o
  -8  13   9       12.90       23.64     18.00 o
  -7  13   9       12.71       18.34     14.18 o
  -6  13   9        0.23        4.95      9.17 o
  -5  13   9       29.65       38.35     10.18 o
  -4  13   9      406.31      445.30     15.32 o
  -3  13   9       90.42       87.99      8.90 o
  -2  13   9       88.54       89.49      8.42 o
  -1  13   9        5.50        4.60      8.90 o
   0  13   9      100.34       99.31      8.24 o
   1  13   9      156.02      129.36     13.50 o
   2  13   9       94.58       96.39     10.98 o
   3  13   9      145.48      108.95     16.85 o
   4  13   9        3.76        9.54      8.91 o
   5  13   9       19.42       27.95     12.29 o
   6  13   9        5.56       11.85     22.99 o
   7  13   9       42.58       18.98     67.88 o
   8  13   9       12.04       26.81     35.91 o
  -9  14   9        0.38       13.20     23.30 o
  -8  14   9       20.18       29.68     15.84 o
  -7  14   9       11.38        9.66     10.68 o
  -6  14   9      167.84      147.25     13.84 o
  -5  14   9      615.35      661.74     18.09 o
  -4  14   9      152.31      168.12     11.70 o
  -3  14   9       53.67       44.42      9.68 o
  -2  14   9        3.16       16.37      7.40 o
  -1  14   9       20.64       12.19     11.43 o
   0  14   9        5.23        6.26      7.94 o
   1  14   9      105.39       98.30     11.60 o
   2  14   9       12.78       12.14      8.54 o
   3  14   9        2.02       11.14     12.59 o
   4  14   9      106.06      116.47     13.36 o
   5  14   9       41.86       34.15     19.08 o
   6  14   9       31.22       25.75     24.44 o
   7  14   9        3.52        0.02      5.69 o
  -8  15   9        1.92        1.49     10.47 o
  -7  15   9       16.67        9.46     12.71 o
  -6  15   9      143.64      138.27     14.95 o
  -5  15   9       48.95       57.39     12.77 o
  -4  15   9      348.13      392.50     17.47 o
  -3  15   9       77.88       87.18     10.26 o
  -2  15   9      136.23      106.14     12.72 o
  -1  15   9       11.42       22.11     13.59 o
   0  15   9       63.67       52.50     11.05 o
   1  15   9       30.25       36.03     12.35 o
   2  15   9      332.11      348.15     15.04 o
   3  15   9       36.78       33.42     14.51 o
   4  15   9        1.36        5.78     14.36 o
   5  15   9       38.09       52.60     35.89 o
   6  15   9        0.00        2.08     13.72 o
   7  15   9       18.68       37.06     28.58 o
  -8  16   9        1.07        7.93     27.36 o
  -7  16   9        0.34        0.90      3.48 o
  -6  16   9        1.50       12.76     20.93 o
  -5  16   9        1.75        3.17      4.93 o
  -4  16   9        6.41        9.99     11.53 o
  -3  16   9       23.18       28.76     10.79 o
  -2  16   9        2.51       -3.53     15.25 o
  -1  16   9        1.43       12.33     15.28 o
   0  16   9       20.79       15.66     12.82 o
   1  16   9      109.77      110.39     13.96 o
   2  16   9       58.39       63.58     12.85 o
   3  16   9       40.73       50.86     25.36 o
   4  16   9       26.29       35.01     35.00 o
   5  16   9        0.47       -0.91      8.58 o
   6  16   9        7.05       10.42    269.98 o
  -7  17   9       10.47       17.78     37.73 o
  -6  17   9        4.78        5.58     20.20 o
  -5  17   9        0.21        3.81      3.86 o
  -4  17   9        9.82       18.42     12.98 o
  -3  17   9        0.10        9.11     16.47 o
  -2  17   9        1.03       -2.91      9.70 o
  -1  17   9        2.20        0.72      7.01 o
   0  17   9        3.13       16.49     16.60 o
   1  17   9       51.94       53.09     13.73 o
   2  17   9       30.04        6.57     33.94 o
   3  17   9        7.36        2.43    171.49 o
   4  17   9        6.11        9.68     91.76 o
   5  17   9       16.41       22.40    104.72 o
  -6  18   9        0.42       -4.73     23.44 o
  -5  18   9        0.01       23.34     28.94 o
  -4  18   9        5.81       16.30     12.35 o
  -3  18   9       30.00       58.80     14.37 o
  -2  18   9        8.54       -0.32     10.43 o
  -1  18   9       44.45       48.46     14.61 o
   0  18   9        0.47       12.80     13.62 o
   1  18   9        5.25        5.61     17.58 o
   2  18   9       16.47       11.90     39.22 o
   3  18   9       11.90       38.88     26.49 o
   4  18   9        3.39        5.28     77.66 o
   5  18   9        0.99       -5.09     20.37 o
  -5  19   9        4.82        7.85     24.54 o
  -4  19   9       83.21       99.10     18.46 o
  -3  19   9        0.07       12.75     20.50 o
  -2  19   9        0.30        7.63     13.00 o
  -1  19   9       36.80       41.09     17.14 o
   0  19   9       24.42       40.42     22.34 o
   1  19   9        0.40        8.12     18.58 o
   2  19   9       18.58       -8.87     30.90 o
   3  19   9        3.99       43.91     28.32 o
   4  19   9        6.73        1.95     37.94 o
  -4  20   9       26.93       38.35     18.56 o
  -3  20   9        4.19       11.32     13.47 o
  -2  20   9        8.83       24.38     21.12 o
  -1  20   9        2.96       23.19     21.31 o
   0  20   9       33.08       58.03     23.39 o
   1  20   9       18.06       34.10     27.59 o
   2  20   9       28.12       29.23     38.30 o
   3  20   9       51.58       51.18     32.41 o
  -2  21   9        0.17       28.56     28.60 o
  -1  21   9       32.66       62.24     24.43 o
   0  21   9       23.32       30.64     22.19 o
   1  21   9       34.66       55.61     28.78 o
 -11   0  10       32.53       34.03     24.54 o
 -10   0  10       19.58       33.69     17.63 o
  -9   0  10      118.18      107.07     21.49 o
  -8   0  10       29.19       40.43     21.65 o
  -7   0  10        0.44       -2.88      9.28 o
  -6   0  10      123.26      134.42     17.40 o
  -5   0  10     1806.52     1805.39     36.38 o
  -4   0  10      114.38       74.33      7.28 o
  -3   0  10      368.08      426.66      7.70 o
  -2   0  10      605.77      618.85      8.91 o
  -1   0  10       32.60       28.03      4.27 o
   0   0  10       12.68        3.90     20.89 o
   1   0  10     4158.69     4157.96     26.75 o
   2   0  10        1.98        4.69      5.28 o
   3   0  10      360.65      359.21     19.42 o
   4   0  10      929.43      913.38     26.46 o
   5   0  10      731.67      715.15     20.57 o
   6   0  10       28.28       34.06     18.13 o
   7   0  10      124.30       94.96     25.84 o
   8   0  10       19.00       21.10     28.68 o
   9   0  10      316.56      350.15     34.15 o
  10   0  10      100.99      125.72     33.30 o
 -11   1  10       50.79       79.06     16.92 o
 -10   1  10        1.42       32.43     15.42 o
  -9   1  10       41.00       29.87     12.94 o
  -8   1  10       78.37       74.08     13.13 o
  -7   1  10      134.70      113.38     13.05 o
  -6   1  10      259.33      258.21     13.35 o
  -5   1  10      372.25      355.00     14.24 o
  -4   1  10     1559.70     1696.56     12.77 o
  -3   1  10      770.72      735.48      7.31 o
  -2   1  10       12.83       10.62      2.35 o
  -1   1  10        2.25       11.11      2.73 o
   0   1  10       25.26       31.49      3.64 o
   1   1  10      599.76      594.72      8.89 o
   2   1  10     1718.43     1852.88     16.93 o
   3   1  10      331.72      340.21      9.78 o
   4   1  10      166.01      162.85      8.83 o
   5   1  10       15.60       17.53      7.63 o
   6   1  10       35.33       40.93     11.94 o
   7   1  10       69.87       59.63     15.15 o
   8   1  10      146.00      150.37     25.51 o
   9   1  10        0.07       14.59     35.94 o
  10   1  10        4.96       19.35     31.89 o
 -11   2  10       34.71       53.39     16.25 o
 -10   2  10      108.94      136.20     17.15 o
  -9   2  10       44.66       45.19     15.80 o
  -8   2  10       12.63       28.62     11.67 o
  -7   2  10       51.83       41.00     11.98 o
  -6   2  10        0.62       12.43      7.38 o
  -5   2  10      381.20      352.90     13.78 o
  -4   2  10      341.24      325.20      9.21 o
  -3   2  10       11.63       26.13      3.21 o
  -2   2  10        3.77        3.12      1.52 o
  -1   2  10      245.20      333.28      4.99 o
   0   2  10       19.04       27.92      3.73 o
   1   2  10      538.29      572.82     11.54 o
   2   2  10      325.32      317.69      8.75 o
   3   2  10        2.43       14.09      5.29 o
   4   2  10      231.71      241.22     10.36 o
   5   2  10      218.39      209.55     12.27 o
   6   2  10       26.92       28.81     13.30 o
   7   2  10       31.38       35.61     19.45 o
   8   2  10       11.90        8.34     18.32 o
   9   2  10        1.81        6.99     20.70 o
  10   2  10        0.05        1.44     50.29 o
 -11   3  10        1.26       21.26     17.76 o
 -10   3  10       82.72       70.13     15.32 o
  -9   3  10       20.77       12.13      7.73 o
  -8   3  10       13.42        6.14      7.77 o
  -7   3  10       22.91       27.65      9.43 o
  -6   3  10      116.91      104.32     12.40 o
  -5   3  10       44.92       53.44     10.28 o
  -4   3  10       24.15       35.72      3.40 o
  -3   3  10      632.44      639.04      6.61 o
  -2   3  10     2676.65     2782.60     11.70 o
  -1   3  10      633.67      611.31      6.13 o
   0   3  10      312.75      303.67      5.62 o
   1   3  10        5.84        3.41      3.17 o
   2   3  10      239.98      248.53      7.34 o
   3   3  10       54.95       47.25      7.15 o
   4   3  10       11.02        8.79      6.39 o
   5   3  10      118.15      124.50     10.95 o
   6   3  10       25.76       24.39     13.74 o
   7   3  10       12.48        5.69     14.77 o
   8   3  10        0.45        2.86     37.50 o
   9   3  10        7.45       19.74     24.60 o
  10   3  10        3.16        0.08      0.62 o
 -11   4  10        4.49        8.89     17.89 o
 -10   4  10        5.22       21.98     18.83 o
  -9   4  10        3.96       17.11     14.55 o
  -8   4  10       59.80       71.83     12.14 o
  -7   4  10      623.03      684.84     20.96 o
  -6   4  10       46.72       59.44      9.77 o
  -5   4  10       69.34       68.40      8.11 o
  -4   4  10      338.35      332.46      8.02 o
  -3   4  10      835.68      780.11      9.50 o
  -2   4  10     1345.09     1278.36     10.34 o
  -1   4  10       88.18       79.87      3.82 o
   0   4  10       79.03      108.95      4.42 o
   1   4  10       10.20        7.78      4.33 o
   2   4  10        1.11        2.99      1.78 o
   3   4  10      225.25      213.40      9.07 o
   4   4  10      228.72      240.85     12.05 o
   5   4  10       61.85       42.87     12.57 o
   6   4  10        4.00        4.72      7.49 o
   7   4  10       74.28       62.30     16.48 o
   8   4  10       62.14       51.32     27.02 o
   9   4  10       23.17       31.94     29.88 o
 -11   5  10       16.45       15.23     32.98 o
 -10   5  10        2.77        3.48     44.86 o
  -9   5  10       53.68       69.77     14.23 o
  -8   5  10       28.48       11.27     11.58 o
  -7   5  10      213.46      201.70     12.01 o
  -6   5  10      214.55      231.31     16.56 o
  -5   5  10       63.36       73.41      9.44 o
  -4   5  10        3.26        2.51      1.73 o
  -3   5  10      477.86      466.80      7.07 o
  -2   5  10       32.64       42.37      3.50 o
  -1   5  10     1053.77     1025.54      8.17 o
   0   5  10     1181.05     1129.34     11.81 o
   1   5  10       53.49       52.58      5.08 o
   2   5  10        2.47       -1.84      4.98 o
   3   5  10        0.81       -1.81      3.53 o
   4   5  10      102.84       77.26     11.26 o
   5   5  10      693.77      683.90     23.88 o
   6   5  10      147.62      162.48     13.46 o
   7   5  10        1.39        5.18     21.74 o
   8   5  10       59.86       82.71     26.99 o
   9   5  10       25.53       37.24     24.93 o
 -11   6  10        1.41       -1.90      8.39 o
 -10   6  10        6.18       -4.17     21.23 o
  -9   6  10       38.16       32.04     21.68 o
  -8   6  10      253.42      247.03     13.44 o
  -7   6  10       11.46        9.24      8.41 o
  -6   6  10        3.41        0.75      2.13 o
  -5   6  10      117.97      128.82      7.75 o
  -4   6  10       32.43       39.55      4.85 o
  -3   6  10      514.53      554.03      7.00 o
  -2   6  10      422.66      407.81      5.15 o
  -1   6  10      143.81      139.53      4.42 o
   0   6  10      249.28      218.45      6.15 o
   1   6  10     2618.91     2579.95     31.06 o
   2   6  10      213.27      181.02      7.05 o
   3   6  10        3.65        0.37      6.45 o
   4   6  10      688.82      688.95     14.22 o
   5   6  10        4.14       11.47      7.70 o
   6   6  10      300.40      290.94     18.13 o
   7   6  10       43.56       50.05     17.68 o
   8   6  10        4.09        6.31      9.47 o
   9   6  10       36.54       44.00     36.55 o
 -10   7  10       22.96       30.11     33.47 o
  -9   7  10      230.93      234.73     21.16 o
  -8   7  10       58.02       64.51     15.85 o
  -7   7  10        0.39        4.70      5.27 o
  -6   7  10       67.12       59.20      8.09 o
  -5   7  10       15.20       10.03      8.28 o
  -4   7  10      154.86      133.13      6.11 o
  -3   7  10      162.48      145.34      4.38 o
  -2   7  10       12.33       20.08      3.93 o
  -1   7  10      494.98      481.73      6.69 o
   0   7  10      524.26      494.69     10.46 o
   1   7  10      103.77      113.77      6.75 o
   2   7  10        8.47       10.95      6.63 o
   3   7  10       51.21       58.13      8.18 o
   4   7  10      299.45      304.11     12.56 o
   5   7  10       68.59       71.70     14.03 o
   6   7  10       15.47       19.62     13.10 o
   7   7  10        0.81       -0.88      1.91 o
   8   7  10       16.04       16.64     22.86 o
   9   7  10        0.00       12.59     22.19 o
  -9   8  10        7.71       13.92     16.96 o
  -8   8  10       95.49      107.34     16.78 o
  -7   8  10       92.21       79.66     10.02 o
  -6   8  10       92.17       88.31      8.59 o
  -5   8  10      331.22      281.95     11.41 o
  -4   8  10      701.31      668.57     18.71 o
  -3   8  10        6.58        4.82      4.17 o
  -2   8  10      183.31      176.73      5.14 o
  -1   8  10       76.07       77.59      4.32 o
   0   8  10      155.08      156.83      6.33 o
   1   8  10       15.00       20.11      6.66 o
   2   8  10      189.08      169.08     16.73 o
   3   8  10      163.58      128.98      9.75 o
   4   8  10       37.05       26.30     11.18 o
   5   8  10       23.62       31.09     12.19 o
   6   8  10        3.73       10.76      8.84 o
   7   8  10       15.49       17.39     18.63 o
   8   8  10       46.00       41.11     32.25 o
   9   8  10        4.49       15.83     29.60 o
 -10   9  10        0.95       -5.71     18.67 o
  -9   9  10        8.45       18.01     16.83 o
  -8   9  10        1.91        1.49     23.64 o
  -7   9  10       14.67        0.48      4.51 o
  -6   9  10       31.94       15.94     11.35 o
  -5   9  10       15.75        0.95      2.30 o
  -4   9  10      453.43      411.04     14.93 o
  -3   9  10        6.58        9.47      4.04 o
  -2   9  10       22.18       23.03      7.27 o
  -1   9  10      137.28      133.92      5.80 o
   0   9  10       87.32       80.96      6.88 o
   1   9  10       13.45       14.28      7.43 o
   2   9  10       57.63       39.81      7.97 o
   3   9  10       83.58       70.48      9.90 o
   4   9  10        0.11       -0.86      6.66 o
   5   9  10       45.50       34.35     10.35 o
   6   9  10       47.62       50.78     12.24 o
   7   9  10        2.65        8.10     10.07 o
   8   9  10        6.51       25.25     18.25 o
   9   9  10        0.12       -4.10     23.70 o
 -10  10  10       15.93       18.43     19.44 o
  -9  10  10        2.60        9.69     11.76 o
  -8  10  10       42.80       52.46     13.78 o
  -7  10  10       45.53       44.10     13.23 o
  -6  10  10       23.33       15.57     12.29 o
  -5  10  10       85.79       76.19     10.97 o
  -4  10  10      604.28      633.06     12.01 o
  -3  10  10       67.42       65.62      6.85 o
  -2  10  10     1190.83     1203.26     18.21 o
  -1  10  10       97.83       65.82      7.32 o
   0  10  10       15.09       12.29      7.70 o
   1  10  10        0.55        2.76      4.25 o
   2  10  10        5.05        4.34      6.75 o
   3  10  10        0.10       -0.27      3.93 o
   4  10  10        6.94        9.53      9.50 o
   5  10  10       73.00       71.21     12.48 o
   6  10  10        8.85        8.60      6.65 o
   7  10  10       94.36      104.54     15.82 o
   8  10  10       47.04       58.28     22.58 o
 -10  11  10        7.31       10.76     27.66 o
  -9  11  10       20.38       47.39     17.94 o
  -8  11  10        7.42        9.64     14.44 o
  -7  11  10       94.96       88.62     12.83 o
  -6  11  10      366.54      374.76     14.49 o
  -5  11  10       98.97      117.89     11.39 o
  -4  11  10      120.57      121.92      9.01 o
  -3  11  10      324.69      315.92      9.67 o
  -2  11  10       64.06       59.15      7.23 o
  -1  11  10      128.98      120.85      7.93 o
   0  11  10      114.51      123.04      7.92 o
   1  11  10       25.87       13.72     11.49 o
   2  11  10       59.34       70.69      9.63 o
   3  11  10      156.09      168.80     11.26 o
   4  11  10       74.48       54.42     10.58 o
   5  11  10       79.50       75.14     12.93 o
   6  11  10       19.00       29.56     13.94 o
   7  11  10        4.36        1.79      5.95 o
   8  11  10       35.25       34.34     25.82 o
  -9  12  10        1.72        0.43      6.21 o
  -8  12  10       59.84       80.73     16.88 o
  -7  12  10      143.93      172.57     14.29 o
  -6  12  10        2.29       -0.67      5.76 o
  -5  12  10       45.79       42.88     11.63 o
  -4  12  10       43.12       41.54      8.79 o
  -3  12  10       71.27       70.86      7.96 o
  -2  12  10       25.97       23.78      7.44 o
  -1  12  10      159.80      141.99     10.42 o
   0  12  10       88.45       97.06      7.69 o
   1  12  10      338.36      348.49     17.18 o
   2  12  10      496.91      539.10     15.25 o
   3  12  10       29.54       38.28     11.78 o
   4  12  10       82.09       72.77     11.34 o
   5  12  10       30.07       35.87     12.79 o
   6  12  10       75.03       90.33     15.69 o
   7  12  10       21.53       19.00     19.45 o
   8  12  10       21.56       14.73     30.83 o
  -9  13  10       40.83       57.04     19.56 o
  -8  13  10       10.36       22.45     18.09 o
  -7  13  10       25.97       35.51     13.75 o
  -6  13  10       91.79       96.71     13.23 o
  -5  13  10       43.54       43.90     11.97 o
  -4  13  10        0.08        1.66      7.50 o
  -3  13  10       24.81       18.99      8.38 o
  -2  13  10        3.11        0.37      2.27 o
  -1  13  10      156.73      171.71     11.15 o
   0  13  10      200.50      217.67     11.17 o
   1  13  10       63.08       53.14     13.31 o
   2  13  10       78.29       67.57     10.35 o
   3  13  10       25.69       27.15     10.95 o
   4  13  10       24.45       21.17      9.67 o
   5  13  10       79.31       91.56     15.36 o
   6  13  10        0.88        6.52     15.96 o
   7  13  10        7.99       14.65     63.81 o
  -9  14  10        0.68       -0.62      8.59 o
  -8  14  10       31.20       50.92     17.52 o
  -7  14  10       34.14       40.90     14.58 o
  -6  14  10        0.01        0.85      8.32 o
  -5  14  10        0.04        7.94     10.08 o
  -4  14  10       16.02       21.79     11.47 o
  -3  14  10        8.27        0.32      6.40 o
  -2  14  10       44.56       32.51      9.76 o
  -1  14  10       35.64       36.76      8.88 o
   0  14  10        1.34        0.15      4.18 o
   1  14  10       64.42       65.81     12.20 o
   2  14  10       83.99       76.42     11.79 o
   3  14  10        0.10       -0.98      3.63 o
   4  14  10       21.29       29.14     11.54 o
   5  14  10        9.60       23.92     16.40 o
   6  14  10       19.50       28.12     24.45 o
   7  14  10        9.03        9.66     22.55 o
  -8  15  10       28.10       32.73     24.31 o
  -7  15  10       25.17       36.51     23.53 o
  -6  15  10        0.04        8.81     11.13 o
  -5  15  10        3.51       27.13     14.88 o
  -4  15  10       83.40      104.01     11.44 o
  -3  15  10      245.40      289.17     11.50 o
  -2  15  10       76.36       84.23     11.27 o
  -1  15  10      240.33      251.50     13.83 o
   0  15  10       18.36       18.45     13.82 o
   1  15  10        1.79        7.39      9.21 o
   2  15  10        0.61        4.22      5.82 o
   3  15  10        9.37       14.49     11.04 o
   4  15  10        3.39        6.53      8.71 o
   5  15  10       13.29        5.40    217.39 o
   6  15  10        0.05       -1.89      7.14 o
  -7  16  10        0.62       -2.64     28.52 o
  -6  16  10       32.46       23.70     22.47 o
  -5  16  10      215.13      263.20     24.45 o
  -4  16  10       58.27       61.74     12.30 o
  -3  16  10       15.90        9.03      4.92 o
  -2  16  10       61.83       70.19     13.28 o
  -1  16  10       64.14       61.79     11.98 o
   0  16  10       21.99       33.74     17.35 o
   1  16  10       26.45       36.79     12.91 o
   2  16  10       12.01        3.47      6.59 o
   3  16  10       31.67       38.45     17.65 o
   4  16  10       92.51       93.61     27.55 o
   5  16  10        2.59       -4.87    326.53 o
   6  16  10        7.56       25.18     33.34 o
  -7  17  10        3.70       -6.19     17.56 o
  -6  17  10       17.42       14.20     16.74 o
  -5  17  10        5.33        0.13     14.22 o
  -4  17  10       43.92       50.94     13.21 o
  -3  17  10      147.17      149.92     14.89 o
  -2  17  10       20.74       21.68     15.61 o
  -1  17  10       16.53       23.75     13.67 o
   0  17  10        0.72        4.16     12.10 o
   1  17  10       63.28       36.45     25.68 o
   2  17  10      188.22      228.15     19.60 o
   3  17  10      136.82      190.94     30.97 o
   4  17  10        4.46        9.36     75.10 o
   5  17  10        9.13       -9.06     56.32 o
  -6  18  10        1.10        3.31     43.81 o
  -5  18  10       48.57       56.98     18.25 o
  -4  18  10       40.08       36.73     19.06 o
  -3  18  10        7.74        2.12      7.33 o
  -2  18  10       21.41       17.79     16.48 o
  -1  18  10       30.51       32.92     15.71 o
   0  18  10        0.40       19.96     26.12 o
   1  18  10       11.72       -5.24     17.01 o
   2  18  10       18.68       21.90     31.11 o
   3  18  10      104.20      115.33     32.25 o
   4  18  10       26.77       18.12     28.96 o
  -5  19  10        9.88        0.76      8.63 o
  -4  19  10       62.24       81.12     18.83 o
  -3  19  10       99.11      105.74     18.12 o
  -2  19  10       10.49       18.16     11.54 o
  -1  19  10        7.16        4.44      7.01 o
   0  19  10        0.33        6.58     19.36 o
   1  19  10       17.42        8.36     49.97 o
   2  19  10       82.15       74.97     37.32 o
   3  19  10        5.10       20.41     32.22 o
  -4  20  10        0.27       10.66     14.42 o
  -3  20  10        1.91        5.02     15.14 o
  -2  20  10        4.10       13.37     17.71 o
  -1  20  10        0.67       26.50     23.85 o
   0  20  10        0.24       26.26     19.14 o
   1  20  10        8.29        2.17     29.64 o
   2  20  10        9.86       17.84     49.87 o
 -11   1  11        0.04       11.09     11.40 o
 -10   1  11       43.76       54.65     14.04 o
  -9   1  11       39.43       45.95     13.08 o
  -8   1  11       88.46       63.14     13.85 o
  -7   1  11      146.18      132.60     12.22 o
  -6   1  11      135.86      122.47     14.51 o
  -5   1  11       81.67       88.44      6.45 o
  -4   1  11      401.58      429.04      6.82 o
  -3   1  11        0.59       -0.44      1.57 o
  -2   1  11       58.16       56.75      3.59 o
  -1   1  11        0.76        7.18      2.10 o
   0   1  11        7.02        3.88      1.95 o
   1   1  11       60.23       48.98      4.78 o
   2   1  11       30.01       44.46      6.61 o
   3   1  11        0.67        1.05      4.32 o
   4   1  11      177.06      153.93      9.36 o
   5   1  11      139.85      147.75     10.06 o
   6   1  11       57.66       45.75     12.37 o
   7   1  11       12.95       26.69     33.33 o
   8   1  11        9.38        9.53     20.32 o
   9   1  11        7.75       20.07     21.64 o
 -11   2  11        7.58       36.65     19.00 o
 -10   2  11        5.10       12.20      8.38 o
  -9   2  11      120.05      120.61     14.19 o
  -8   2  11       25.76       38.11     10.38 o
  -7   2  11      357.06      356.47     15.75 o
  -6   2  11       28.47       23.12      9.05 o
  -5   2  11     1048.78     1012.60     23.95 o
  -4   2  11      283.14      280.69      5.75 o
  -3   2  11      135.46      156.35      4.25 o
  -2   2  11      939.27      945.60      9.26 o
  -1   2  11      669.80      746.52      8.96 o
   0   2  11      107.27      106.52      4.60 o
   1   2  11      220.23      175.28      6.80 o
   2   2  11      353.33      346.00      8.81 o
   3   2  11       36.71       52.81      7.42 o
   4   2  11      178.88      166.79     10.30 o
   5   2  11      601.81      581.56     19.45 o
   6   2  11        0.86        0.61      6.14 o
   7   2  11      115.68      104.23     18.32 o
   8   2  11        2.09       11.60     26.15 o
   9   2  11       33.27       45.85     24.50 o
 -11   3  11       12.89       31.33     17.98 o
 -10   3  11        4.97       16.53     11.04 o
  -9   3  11      141.13      147.43     15.93 o
  -8   3  11      134.83      129.61     12.14 o
  -7   3  11      126.82      126.68     10.69 o
  -6   3  11      211.51      200.87     13.44 o
  -5   3  11      196.62      200.99      7.84 o
  -4   3  11      784.56      756.99     13.02 o
  -3   3  11      584.44      507.48      6.26 o
  -2   3  11      168.75      165.43      4.68 o
  -1   3  11       24.51       35.68      3.37 o
   0   3  11      168.20      170.10      5.04 o
   1   3  11      190.29      212.71      7.02 o
   2   3  11      282.51      266.80      9.50 o
   3   3  11     3115.11     3005.44     30.19 o
   4   3  11     1678.37     1569.34     19.29 o
   5   3  11       35.41       32.98      9.40 o
   6   3  11       39.04       32.44     12.88 o
   7   3  11        1.79        4.14      8.61 o
   8   3  11       72.60       62.14     20.48 o
   9   3  11       46.13       16.82     42.41 o
 -11   4  11       30.32       43.88     26.62 o
 -10   4  11      101.69      125.55     22.61 o
  -9   4  11       32.39       38.29     13.80 o
  -8   4  11        1.36        2.05      6.23 o
  -7   4  11      145.62      123.66     11.42 o
  -6   4  11        0.11       10.70      5.73 o
  -5   4  11        1.44       11.42      5.96 o
  -4   4  11      623.84      584.03     10.26 o
  -3   4  11      402.17      400.78      8.05 o
  -2   4  11       52.70       49.11      3.23 o
  -1   4  11      362.45      469.25      6.49 o
   0   4  11       62.01       57.90      4.18 o
   1   4  11       58.02       58.58      5.56 o
   2   4  11      122.72      138.85      7.51 o
   3   4  11     1977.57     2049.76     20.63 o
   4   4  11      740.70      743.70     23.26 o
   5   4  11       34.58       22.99     10.06 o
   6   4  11       15.10       10.53      9.25 o
   7   4  11        2.16        7.23     11.48 o
   8   4  11        7.16       11.40     25.51 o
   9   4  11        7.33        0.53      4.54 o
 -11   5  11        0.38        0.01      3.59 o
 -10   5  11        9.23        6.57     12.91 o
  -9   5  11       41.56       41.92     15.67 o
  -8   5  11       12.11        9.27     12.99 o
  -7   5  11      138.15      113.58     12.16 o
  -6   5  11      573.36      582.04     15.17 o
  -5   5  11        3.73        4.50      2.56 o
  -4   5  11       30.99       35.51      4.85 o
  -3   5  11      340.79      328.50     11.00 o
  -2   5  11      455.02      402.81      7.63 o
  -1   5  11      138.26      106.33      4.15 o
   0   5  11       12.04       17.40      3.90 o
   1   5  11        8.46       -0.77      5.31 o
   2   5  11       92.65       88.48      6.62 o
   3   5  11      206.31      223.82      9.70 o
   4   5  11      298.99      259.74     13.31 o
   5   5  11       19.01       24.42     12.23 o
   6   5  11       96.43       84.78     12.42 o
   7   5  11       10.03       10.34     14.49 o
   8   5  11       30.43       79.09     26.27 o
   9   5  11       10.36       12.14     24.68 o
 -11   6  11       27.00       14.26     35.07 o
 -10   6  11       50.60       51.49     20.34 o
  -9   6  11       58.07       48.69     20.44 o
  -8   6  11       24.18        5.91      8.45 o
  -7   6  11       30.11       17.30      9.56 o
  -6   6  11        9.70        8.14      6.04 o
  -5   6  11      689.76      666.68     10.44 o
  -4   6  11      884.38      828.90     10.61 o
  -3   6  11      114.46      108.07      4.65 o
  -2   6  11       52.71       41.25      3.32 o
  -1   6  11      217.09      197.84      5.32 o
   0   6  11       51.52       66.84      4.31 o
   1   6  11      319.54      326.74      7.90 o
   2   6  11       27.70       18.09      5.88 o
   3   6  11        2.85       16.73     10.23 o
   4   6  11        0.90        0.27      5.79 o
   5   6  11        1.86        0.91      8.55 o
   6   6  11      239.11      251.11     24.63 o
   7   6  11       13.95       21.87     16.88 o
   8   6  11       14.32       28.59     24.72 o
   9   6  11       45.48       63.38     41.44 o
 -11   7  11        0.65       -8.87     47.06 o
 -10   7  11        0.00       -1.78     31.67 o
  -9   7  11        1.33       17.88     20.27 o
  -8   7  11        6.15       -1.89     22.85 o
  -7   7  11        1.17       -0.33      2.27 o
  -6   7  11        1.45        2.41      4.31 o
  -5   7  11      131.50      134.59      8.50 o
  -4   7  11       97.19      104.56      9.23 o
  -3   7  11       10.36       11.03      7.82 o
  -2   7  11       17.94       14.96      3.80 o
  -1   7  11      868.04      820.52      9.30 o
   0   7  11     1024.15      972.45     14.17 o
   1   7  11      281.59      241.59      8.47 o
   2   7  11       81.91       98.17      9.34 o
   3   7  11        6.29        1.24      4.95 o
   4   7  11      150.83      137.06     10.37 o
   5   7  11      167.00      159.65     11.52 o
   6   7  11        1.36       -0.94      3.45 o
   7   7  11        0.94        4.11     17.34 o
   8   7  11       11.50       11.94     25.73 o
   9   7  11        0.00       12.40     26.55 o
 -10   8  11        5.51       17.43     30.45 o
  -9   8  11        6.88       16.25     28.92 o
  -8   8  11      179.73      187.23     14.16 o
  -7   8  11      375.08      392.09     12.59 o
  -6   8  11      143.70      154.24     10.57 o
  -5   8  11       13.65       10.60     13.92 o
  -4   8  11      561.94      592.98     13.94 o
  -3   8  11        0.32       -2.30      4.26 o
  -2   8  11      433.11      385.97      9.52 o
  -1   8  11      686.97      671.12      9.81 o
   0   8  11       52.07       70.49      5.82 o
   1   8  11      232.76      212.47     10.68 o
   2   8  11      471.18      488.87     14.21 o
   3   8  11        5.61       -1.27      8.90 o
   4   8  11       11.89        5.95     11.63 o
   5   8  11        2.88       -2.66      8.88 o
   6   8  11       46.87       48.52     11.79 o
   7   8  11        9.97       16.03     16.08 o
   8   8  11       43.20       42.20     34.62 o
 -10   9  11        0.34        2.50      7.74 o
  -9   9  11      101.92       97.89     17.14 o
  -8   9  11       43.37       25.76     15.89 o
  -7   9  11      105.30      110.77     12.82 o
  -6   9  11      277.66      261.81     13.39 o
  -5   9  11      408.00      393.14     15.00 o
  -4   9  11      248.09      210.11     10.82 o
  -3   9  11      138.31      129.54      7.90 o
  -2   9  11        0.76        0.33      3.05 o
  -1   9  11      499.85      513.39     11.41 o
   0   9  11      820.65      810.72     17.69 o
   1   9  11      169.54      158.84     10.29 o
   2   9  11       18.37       10.19      7.34 o
   3   9  11        0.07        6.25     13.53 o
   4   9  11        2.77       -1.09      7.10 o
   5   9  11      191.19      210.74     13.99 o
   6   9  11      163.56      194.72     14.93 o
   7   9  11       60.23       82.50     15.78 o
   8   9  11       67.33       90.35     25.17 o
 -10  10  11        4.37       18.46     22.14 o
  -9  10  11        6.54       21.31     15.57 o
  -8  10  11       43.95       39.24     16.19 o
  -7  10  11      347.61      356.22     15.28 o
  -6  10  11      107.02      103.51     11.87 o
  -5  10  11        3.02       -2.83      4.93 o
  -4  10  11       23.18       16.97      9.98 o
  -3  10  11       11.33        1.65      5.39 o
  -2  10  11       54.72       47.56      8.34 o
  -1  10  11       27.23       23.65      7.73 o
   0  10  11       12.63       15.43      6.38 o
   1  10  11        0.21        7.12      4.90 o
   2  10  11       10.85       15.88      8.48 o
   3  10  11       11.24        7.36      5.73 o
   4  10  11       62.41       59.52     11.93 o
   5  10  11        0.04        3.03      6.66 o
   6  10  11      143.96      157.29     24.48 o
   7  10  11       42.50       46.67     17.29 o
   8  10  11        1.00       17.51     19.27 o
 -10  11  11        2.75        3.82     49.42 o
  -9  11  11        8.60       11.45     14.73 o
  -8  11  11       51.49       47.96     14.82 o
  -7  11  11        0.16        2.90      9.59 o
  -6  11  11       67.32       62.34     11.52 o
  -5  11  11      152.43      160.47     11.38 o
  -4  11  11       33.66       33.40      7.88 o
  -3  11  11      225.91      239.83     11.70 o
  -2  11  11      114.76      103.88      9.13 o
  -1  11  11      341.98      346.75     12.19 o
   0  11  11      214.36      218.77      9.42 o
   1  11  11      336.58      317.88     12.70 o
   2  11  11      750.92      712.43     20.23 o
   3  11  11       38.35       21.79     13.41 o
   4  11  11        0.24       -3.83      5.73 o
   5  11  11       56.47       53.70     14.99 o
   6  11  11        0.89        2.53     14.78 o
   7  11  11        4.77        9.79     19.57 o
   8  11  11        0.66        6.22     20.75 o
  -9  12  11        3.21        5.86     17.45 o
  -8  12  11       28.78       37.46     15.67 o
  -7  12  11       13.84       13.35     11.99 o
  -6  12  11        2.22        4.28      8.53 o
  -5  12  11       53.33       45.37     12.27 o
  -4  12  11       70.98       72.70      9.27 o
  -3  12  11       56.67       48.75      8.37 o
  -2  12  11       67.72       64.73      9.71 o
  -1  12  11       12.41       16.04      7.20 o
   0  12  11        0.74       -3.48      4.38 o
   1  12  11        0.00       -1.15     11.69 o
   2  12  11        1.86       14.24      8.74 o
   3  12  11       11.31        8.49     17.90 o
   4  12  11        7.03       17.81     11.64 o
   5  12  11        8.46       13.30     16.46 o
   6  12  11       25.92       22.56     14.34 o
   7  12  11        0.00        6.96     31.33 o
  -9  13  11        4.96        3.26     13.42 o
  -8  13  11       66.82       74.69     17.44 o
  -7  13  11       15.31       19.40     14.82 o
  -6  13  11       97.65       95.66     14.77 o
  -5  13  11       45.62       48.59     15.62 o
  -4  13  11       43.43       43.69      9.48 o
  -3  13  11      199.57      199.87     11.20 o
  -2  13  11       94.98       91.89      9.32 o
  -1  13  11       95.92       67.16      9.70 o
   0  13  11        0.77        0.27      4.04 o
   1  13  11        0.39        0.88     11.98 o
   2  13  11       86.75       64.70     11.96 o
   3  13  11        0.35        4.03      8.82 o
   4  13  11        2.93       14.67     10.61 o
   5  13  11        1.17        8.11      9.46 o
   6  13  11       34.92       47.88     17.82 o
   7  13  11        3.22       30.03     29.94 o
  -8  14  11       14.70       12.40     16.99 o
  -7  14  11        0.08        2.27     19.55 o
  -6  14  11        4.11        7.61     22.09 o
  -5  14  11      269.15      291.79     17.20 o
  -4  14  11      418.91      471.96     13.70 o
  -3  14  11       34.50       41.20      9.33 o
  -2  14  11       42.67       30.53      9.17 o
  -1  14  11       61.11       67.64     14.91 o
   0  14  11        3.15        0.29      8.99 o
   1  14  11       67.73       60.89     11.63 o
   2  14  11       12.06        7.18     12.84 o
   3  14  11       66.19       68.34     13.31 o
   4  14  11       93.91      107.07     15.32 o
   5  14  11       25.04       22.83     13.54 o
   6  14  11       16.45       20.84     27.69 o
  -8  15  11        1.72       -1.03     36.78 o
  -7  15  11        1.64        7.51     19.74 o
  -6  15  11       24.02       18.78     21.70 o
  -5  15  11        4.14       -0.15     14.30 o
  -4  15  11       54.71       66.52     12.21 o
  -3  15  11      100.82      117.81     11.53 o
  -2  15  11       72.49       84.88     16.95 o
  -1  15  11       15.49       12.74     16.58 o
   0  15  11       11.15        9.38     18.56 o
   1  15  11        8.56       -0.28     15.18 o
   2  15  11       91.36      100.72     12.86 o
   3  15  11      158.45      173.21     13.92 o
   4  15  11       19.50       25.94     14.80 o
   5  15  11       34.01       45.08     33.31 o
   6  15  11       32.74       24.51     42.76 o
  -7  16  11        1.96       -1.54      6.52 o
  -6  16  11        1.68        7.55     30.87 o
  -5  16  11       34.56       36.80     14.86 o
  -4  16  11       28.51       24.60     12.96 o
  -3  16  11        1.17       11.97     15.55 o
  -2  16  11       10.29       20.19     12.73 o
  -1  16  11       55.55       52.99     13.66 o
   0  16  11       15.13       20.50     22.49 o
   1  16  11       81.63       85.82     14.01 o
   2  16  11        3.04        1.27      9.20 o
   3  16  11        0.29        0.67      1.14 o
   4  16  11       25.94       39.36     28.51 o
   5  16  11       33.04       34.97     53.63 o
  -6  17  11        1.72       -3.83     14.41 o
  -5  17  11        0.12        2.89     15.20 o
  -4  17  11        0.04        5.31     17.37 o
  -3  17  11        1.79       16.32     16.37 o
  -2  17  11        9.60       16.79     14.34 o
  -1  17  11        1.61        2.56     12.96 o
   0  17  11        0.72       -5.22     15.58 o
   1  17  11        8.00       -0.66     11.99 o
   2  17  11       18.59       18.63     17.60 o
   3  17  11        5.92       20.55     24.96 o
   4  17  11       13.72       32.80     33.72 o
  -6  18  11       13.51       -1.50      8.90 o
  -5  18  11       29.01       28.34     17.24 o
  -4  18  11        2.20        8.10     19.79 o
  -3  18  11        5.13       24.97     19.14 o
  -2  18  11        0.42       14.12     16.53 o
  -1  18  11        0.09        3.43      7.55 o
   1  18  11        0.54        8.82     35.12 o
   2  18  11       19.47       14.36     35.74 o
   3  18  11        2.55        8.07     24.38 o
   4  18  11        0.33       51.28     33.76 o
  -4  19  11        0.86        9.48     14.70 o
  -3  19  11       18.29       24.95     19.46 o
  -2  19  11       16.00       27.32     16.98 o
  -1  19  11        0.88       25.51     21.39 o
   0  19  11       18.76       -1.57      6.41 o
   1  19  11        0.47       -9.53     24.91 o
   2  19  11       20.92       14.33     43.29 o
   3  19  11        6.54        3.87     51.57 o
  -3  20  11        4.62       13.75     20.18 o
  -2  20  11       46.88       64.96     20.84 o
  -1  20  11       63.80       73.64     24.06 o
   0  20  11        0.40       -2.24     31.81 o
   1  20  11       36.87       53.40     40.82 o
 -11   0  12       25.65       27.87     24.88 o
 -10   0  12      155.96      183.54     22.73 o
  -9   0  12      498.42      559.73     29.88 o
  -8   0  12       38.86       51.46     19.89 o
  -7   0  12       15.81       19.51     16.91 o
  -6   0  12       17.98        8.13     16.55 o
  -5   0  12     2378.72     2444.11     44.67 o
  -4   0  12     1711.79     1674.09     36.70 o
  -3   0  12       14.02       19.31      5.90 o
  -2   0  12        2.95        5.02      4.83 o
  -1   0  12        4.99        2.86      3.64 o
   0   0  12       69.24       67.14      7.47 o
   1   0  12      236.11      194.45      9.49 o
   2   0  12      103.72      109.23     14.10 o
   3   0  12      375.68      344.13     16.97 o
   4   0  12      338.37      351.80     16.54 o
   5   0  12      337.80      311.55     16.01 o
   6   0  12       75.46       82.07     18.91 o
   7   0  12       52.27       40.35     26.36 o
   8   0  12       19.39       16.55     26.52 o
   9   0  12        1.68       26.32     37.94 o
 -11   1  12        4.96       17.27     14.11 o
 -10   1  12       12.89       29.33     15.33 o
  -9   1  12       12.69       13.00     11.70 o
  -8   1  12      185.27      178.69     15.71 o
  -7   1  12        1.63       -1.16     16.29 o
  -6   1  12        0.40        2.62      4.84 o
  -5   1  12      149.58      148.27      6.50 o
  -4   1  12      402.72      358.99      6.70 o
  -3   1  12     1365.74     1325.81      9.69 o
  -2   1  12     1138.15     1098.88      8.90 o
  -1   1  12      729.07      787.14      7.87 o
   0   1  12       12.42       14.16      4.63 o
   1   1  12       19.57       24.18      5.66 o
   2   1  12      737.72      704.17     11.31 o
   3   1  12      803.14      773.79     14.27 o
   4   1  12      635.77      625.28     15.30 o
   5   1  12       39.13       35.98      8.47 o
   6   1  12       92.53       86.32     12.17 o
   7   1  12        0.64        8.70     32.53 o
   8   1  12       34.95       44.23     20.69 o
   9   1  12        0.64       -1.92     17.93 o
 -11   2  12       75.38       87.44     18.39 o
 -10   2  12       96.89      108.86     16.92 o
  -9   2  12        0.19        0.24     13.07 o
  -8   2  12       22.08       28.26     14.63 o
  -7   2  12      355.49      351.60     17.44 o
  -6   2  12        3.16        1.02      2.44 o
  -5   2  12       76.79       77.22      6.95 o
  -4   2  12       72.27       66.17      5.82 o
  -3   2  12       33.67       38.83      3.58 o
  -2   2  12        0.03        1.84      2.26 o
  -1   2  12      815.15      830.00      7.96 o
   0   2  12      280.26      272.17      6.12 o
   1   2  12      111.73       94.50      5.73 o
   2   2  12      148.39      170.96      7.81 o
   3   2  12      122.58      121.21      9.33 o
   4   2  12       43.74       49.98      8.00 o
   5   2  12        0.35        1.35      5.22 o
   6   2  12       45.85       52.02     13.01 o
   7   2  12       17.43       28.80     22.07 o
   8   2  12       18.11       28.85     32.51 o
   9   2  12        5.07       -1.43     22.89 o
 -11   3  12       42.49       39.66     23.32 o
 -10   3  12        1.18       19.87     17.00 o
  -9   3  12        8.81        8.77     20.02 o
  -8   3  12       38.15       36.06     12.63 o
  -7   3  12        6.36       -3.05     22.86 o
  -6   3  12      300.95      298.56     10.02 o
  -5   3  12       16.74       12.45      8.10 o
  -4   3  12       45.90       36.12      5.49 o
  -3   3  12      206.08      151.84      5.23 o
  -2   3  12       12.42       14.22      3.18 o
  -1   3  12      705.30      676.50      7.89 o
   0   3  12       78.45       78.02      4.93 o
   1   3  12      133.69      144.37      6.63 o
   2   3  12      928.87      939.49     12.84 o
   3   3  12      148.01      180.23      8.86 o
   4   3  12      167.01      159.32     10.26 o
   5   3  12       38.96       41.18     12.22 o
   6   3  12       23.17       25.70     11.76 o
   7   3  12        0.04        2.75      9.72 o
   8   3  12        1.42        7.51     15.42 o
   9   3  12        2.92       16.64     53.63 o
 -11   4  12        1.36        1.54      8.42 o
 -10   4  12       63.52       78.10     18.21 o
  -9   4  12       36.18       35.57     13.87 o
  -8   4  12      229.96      240.57     14.34 o
  -7   4  12      211.24      224.26     10.71 o
  -6   4  12       29.76       19.88      7.75 o
  -5   4  12      115.09      107.87      7.18 o
  -4   4  12       54.63       46.75      5.81 o
  -3   4  12      131.02      120.52      5.75 o
  -2   4  12      937.79     1052.58      8.68 o
  -1   4  12      732.96      740.11     11.02 o
   0   4  12       24.45       28.48      4.32 o
   1   4  12       78.61       84.78      6.11 o
   2   4  12      772.48      722.82     11.51 o
   3   4  12     1167.35     1189.08     15.11 o
   4   4  12       18.43       12.04     11.70 o
   5   4  12        3.95        0.44      2.91 o
   6   4  12      170.71      171.34     13.70 o
   7   4  12      126.96      127.20     14.82 o
   8   4  12        5.72       19.96     24.59 o
   9   4  12       42.72       58.24     35.19 o
 -11   5  12       12.98       25.15     24.54 o
 -10   5  12        8.53        0.61     14.42 o
  -9   5  12        4.80       15.41     11.14 o
  -8   5  12       52.61       74.04     13.44 o
  -7   5  12        6.41        5.85     22.05 o
  -6   5  12       95.86       86.35      9.00 o
  -5   5  12      180.87      183.33      7.45 o
  -4   5  12        0.85        0.50      2.51 o
  -3   5  12       32.86       26.72      4.93 o
  -2   5  12      428.43      407.11      7.00 o
  -1   5  12      258.02      260.65      6.29 o
   0   5  12     1508.95     1542.69     11.67 o
   1   5  12      874.68      857.80     11.81 o
   2   5  12       20.67       16.53      7.21 o
   3   5  12      263.05      278.04      9.86 o
   4   5  12        6.06        6.83      7.02 o
   5   5  12      104.49       91.73     11.36 o
   6   5  12       44.49       69.37     13.38 o
   7   5  12        5.62       21.14     15.33 o
   8   5  12        0.02        8.54     12.87 o
   9   5  12        4.03        2.49     28.75 o
 -10   6  12       11.08       17.94     22.10 o
  -9   6  12       26.00       15.09     16.90 o
  -8   6  12       29.15       17.48     11.43 o
  -7   6  12      130.02      129.16     10.97 o
  -6   6  12      547.49      529.01     12.89 o
  -5   6  12        7.81        9.73      9.64 o
  -4   6  12      184.36      140.63      6.47 o
  -3   6  12      161.71      145.75      4.61 o
  -2   6  12        2.57        3.11      2.81 o
  -1   6  12      344.13      354.09      8.59 o
   0   6  12       20.66       25.86      4.73 o
   1   6  12      248.89      270.22      8.09 o
   2   6  12        0.43       -1.95      4.65 o
   3   6  12       22.00        7.16      4.85 o
   4   6  12       13.95        0.54      7.62 o
   5   6  12       12.43        3.05      7.41 o
   6   6  12       43.91       51.06     15.40 o
   7   6  12        9.06       17.21     17.04 o
   8   6  12       58.54       91.78     29.09 o
 -10   7  12       14.42       12.31     30.16 o
  -9   7  12       16.99       21.65     14.03 o
  -8   7  12       23.54       27.80     13.32 o
  -7   7  12        7.38        1.74      2.44 o
  -6   7  12       28.37       20.58      9.04 o
  -5   7  12     1052.79     1071.17     18.27 o
  -4   7  12      444.03      395.57     10.65 o
  -3   7  12      108.16      108.56      7.75 o
  -2   7  12        9.90        7.10      4.17 o
  -1   7  12      158.19      164.85      6.38 o
   0   7  12      461.31      486.04      9.58 o
   1   7  12       81.47       80.94      7.64 o
   2   7  12       10.57        2.95      6.86 o
   3   7  12       96.24       95.14     10.36 o
   4   7  12        0.43       -2.78     12.99 o
   5   7  12        1.77       10.34      8.09 o
   6   7  12      135.60      145.59     13.80 o
   7   7  12        6.08       13.04     17.63 o
   8   7  12       30.81       46.82     31.34 o
 -10   8  12        6.19       13.17     17.02 o
  -9   8  12       26.43       14.49     19.28 o
  -8   8  12       11.46        6.28     17.62 o
  -7   8  12        9.13        3.11      4.85 o
  -6   8  12       22.63       37.56     11.89 o
  -5   8  12        0.59        7.96      9.27 o
  -4   8  12      277.57      255.70      9.67 o
  -3   8  12      503.90      491.36     11.08 o
  -2   8  12       22.82       10.59     11.43 o
  -1   8  12      373.35      397.44      7.60 o
   0   8  12       85.06       59.25      5.64 o
   1   8  12        3.90       15.56      9.97 o
   2   8  12        1.72        2.81      4.26 o
   3   8  12        1.89        7.19      8.31 o
   4   8  12       19.97       19.08     16.21 o
   5   8  12       23.03       42.78      9.37 o
   6   8  12       16.41       22.11     11.79 o
   7   8  12      117.34      117.95     16.61 o
   8   8  12       20.65       32.38     22.86 o
 -10   9  12       11.73       20.68     17.82 o
  -9   9  12        0.00        5.95     28.54 o
  -8   9  12       34.89       29.27     15.83 o
  -7   9  12        0.28       -2.58     11.39 o
  -6   9  12        0.30        5.51     18.69 o
  -5   9  12        9.17        3.57      6.53 o
  -4   9  12        1.58        0.37      4.04 o
  -3   9  12       69.71       72.22      9.19 o
  -2   9  12      100.93       94.76      8.24 o
  -1   9  12        0.46        7.03      4.96 o
   0   9  12       36.61       33.23      7.37 o
   1   9  12        0.60        4.01      8.06 o
   2   9  12       13.42       14.18      9.24 o
   3   9  12        6.66       -1.13      8.42 o
   4   9  12        5.51        8.53      7.12 o
   5   9  12        0.07        5.29      4.41 o
   6   9  12       10.01       15.65     10.92 o
   7   9  12       70.00       78.39     16.62 o
   8   9  12       18.04       42.06     20.64 o
 -10  10  12        2.98       12.23     21.26 o
  -9  10  12       13.84        9.34      9.30 o
  -8  10  12        0.19        0.26      2.68 o
  -7  10  12        9.82       10.10     22.39 o
  -6  10  12       11.60        5.81     11.10 o
  -5  10  12       13.82        2.45      4.10 o
  -4  10  12        0.09        9.72     12.25 o
  -3  10  12       41.22       41.10      9.28 o
  -2  10  12      165.50      147.48      9.54 o
  -1  10  12      140.35      127.26      9.40 o
   0  10  12      148.94      128.20      8.97 o
   1  10  12      180.72      172.40     11.05 o
   2  10  12       75.99       52.51      9.62 o
   3  10  12       26.77       29.09     10.46 o
   4  10  12       96.31       78.80     13.14 o
   5  10  12       36.82       56.34     13.17 o
   6  10  12        0.00        5.41     14.21 o
   7  10  12       31.82       43.83     18.48 o
   8  10  12       40.47       84.18     42.48 o
  -9  11  12        0.20        1.83      5.45 o
  -8  11  12       56.94       58.04     16.22 o
  -7  11  12        9.53       17.30     13.76 o
  -6  11  12      128.48      130.93     14.33 o
  -5  11  12      251.58      226.88     26.15 o
  -4  11  12       60.80       60.44     10.76 o
  -3  11  12       16.10       11.54      9.53 o
  -2  11  12      113.11      108.97      9.61 o
  -1  11  12       37.83       24.31      8.52 o
   0  11  12       30.72       36.03      7.82 o
   1  11  12        3.48       13.49     10.09 o
   2  11  12       32.70       35.60      9.91 o
   3  11  12       38.93       31.94     10.42 o
   4  11  12        5.56       -0.65      2.00 o
   5  11  12       79.69       63.11     14.52 o
   6  11  12       51.41       64.05     16.75 o
   7  11  12        0.88        6.12     38.26 o
  -9  12  12       70.00       77.52     19.23 o
  -8  12  12        2.38       16.65     12.14 o
  -7  12  12      143.55      129.68     16.16 o
  -6  12  12       78.81       77.01     15.69 o
  -5  12  12        4.81        1.07      3.93 o
  -4  12  12       57.21       69.23     12.47 o
  -3  12  12       79.86       63.38     10.71 o
  -2  12  12        0.01       11.94      7.81 o
  -1  12  12        3.80        4.99      4.15 o
   0  12  12        0.40       -3.18     10.97 o
   1  12  12       14.45        6.95      9.99 o
   2  12  12        0.45        0.86      6.95 o
   3  12  12        2.33        7.46      9.53 o
   4  12  12       46.31       42.85     14.68 o
   5  12  12       67.39       74.48     14.85 o
   6  12  12        5.66       15.10     25.44 o
   7  12  12       13.31       23.62     19.68 o
  -9  13  12       10.39       30.71     36.53 o
  -8  13  12        6.12       27.37     19.42 o
  -7  13  12        5.96       -3.87     19.55 o
  -6  13  12       92.68       92.14     18.54 o
  -5  13  12       69.31       70.71     14.65 o
  -4  13  12       16.49       18.29     12.43 o
  -3  13  12       21.92       16.72     12.06 o
  -2  13  12       45.65       41.85     10.43 o
  -1  13  12       57.39       53.52     11.67 o
   0  13  12      122.28      110.37     11.04 o
   1  13  12       87.14       90.67     11.84 o
   2  13  12        0.48        1.52      7.71 o
   3  13  12      160.64      192.94     13.42 o
   4  13  12        9.22        8.73     29.42 o
   5  13  12       96.33       92.39     16.85 o
   6  13  12       57.14       84.80     17.80 o
  -8  14  12        7.07       10.19     16.05 o
  -7  14  12        0.08       -1.45     21.72 o
  -6  14  12        0.21        8.23     35.90 o
  -5  14  12        5.58        1.40     12.87 o
  -4  14  12        0.17       -1.98     12.59 o
  -3  14  12       16.93       21.13     12.89 o
  -2  14  12       38.93       31.48     12.96 o
  -1  14  12      159.96      164.45     16.30 o
   0  14  12        0.42        8.53     25.21 o
   1  14  12       14.53       16.76     11.76 o
   2  14  12       15.92       11.01     11.84 o
   3  14  12        9.12       23.17     14.48 o
   4  14  12        6.32        1.26      5.64 o
   5  14  12        4.01        4.65     10.78 o
   6  14  12       21.90       28.43     27.02 o
  -7  15  12        6.08        5.18     28.60 o
  -6  15  12        1.46       -6.65     15.44 o
  -5  15  12        4.70        0.04      6.62 o
  -4  15  12       15.52       19.81     11.76 o
  -3  15  12       36.10       38.15     13.23 o
  -2  15  12       20.42       19.54     16.98 o
  -1  15  12       15.56       19.37     14.43 o
   0  15  12       13.93        0.70     35.83 o
   1  15  12        2.40       -1.41     15.07 o
   2  15  12        6.79        5.87     17.56 o
   3  15  12       10.75       23.09     15.66 o
   4  15  12        5.27       11.38     14.03 o
   5  15  12       16.02       21.49     19.71 o
  -7  16  12        3.97        6.01     20.15 o
  -6  16  12       14.38       11.03     14.77 o
  -5  16  12        4.88        6.62     20.06 o
  -4  16  12       45.91       51.63     12.88 o
  -3  16  12       54.92       45.50     16.71 o
  -2  16  12        9.12       10.21     18.20 o
  -1  16  12        0.03        6.28     13.91 o
   0  16  12       22.93       -7.95     10.54 o
   1  16  12       18.63       13.33     13.95 o
   2  16  12       27.04       32.16     16.72 o
   3  16  12        7.64        9.89     15.82 o
   4  16  12       78.49      124.02     31.84 o
   5  16  12       12.28        3.77     22.31 o
  -6  17  12        0.01        1.57     14.83 o
  -5  17  12       19.38       22.19     21.17 o
  -4  17  12        0.02        8.35     13.52 o
  -3  17  12       90.79      117.27     17.40 o
  -2  17  12       74.90       68.20     16.83 o
  -1  17  12        5.84        2.30      4.43 o
   1  17  12        9.22        5.41     18.96 o
   2  17  12       47.94       46.65     17.68 o
   3  17  12       71.48       86.50     31.18 o
   4  17  12       12.15       20.64     36.79 o
  -5  18  12       10.56        0.35     14.05 o
  -4  18  12       51.96       70.03     19.00 o
  -3  18  12       24.80       29.97     19.13 o
  -2  18  12       15.34       20.71     21.40 o
  -1  18  12        4.94       -0.11      1.83 o
   0  18  12        0.60       -8.16     32.02 o
   1  18  12        9.34       15.27     18.99 o
   2  18  12       64.88       76.33     39.04 o
   3  18  12        5.80       31.08     26.29 o
  -4  19  12       10.64       24.52     21.93 o
  -3  19  12       48.70       61.90     19.48 o
  -2  19  12       66.40       90.87     25.78 o
  -1  19  12        4.34       23.65     25.98 o
   0  19  12        0.31       -5.83     41.18 o
   1  19  12        0.83       -9.85     36.71 o
   2  19  12        4.09       -4.97     43.42 o
 -11   1  13        2.71       13.73     24.95 o
 -10   1  13       10.08        9.78     12.61 o
  -9   1  13       53.66       52.64     19.46 o
  -8   1  13      189.78      193.19     22.37 o
  -7   1  13        0.12        1.28      2.49 o
  -6   1  13       40.96       28.05      7.80 o
  -5   1  13       46.60       41.47      6.04 o
  -4   1  13        9.08       18.36      5.39 o
  -3   1  13       94.49       90.11      4.40 o
  -2   1  13        1.23        7.78      3.76 o
  -1   1  13      160.87      160.68      4.94 o
   0   1  13      330.30      336.56      7.79 o
   1   1  13      367.53      337.00      8.02 o
   2   1  13     3557.37     3572.93     42.40 o
   3   1  13       11.44        4.90      4.19 o
   4   1  13      138.96      133.71      9.75 o
   5   1  13        0.09       -1.33      8.96 o
   6   1  13       20.93       24.81     14.44 o
   7   1  13        3.92       13.36     21.13 o
   8   1  13        2.04        0.35     17.68 o
   9   1  13        8.73        1.70     17.82 o
 -11   2  13        0.33       15.55     14.94 o
 -10   2  13       26.13       27.47     15.82 o
  -9   2  13      121.11      132.43     14.59 o
  -8   2  13       12.41       16.60     14.07 o
  -7   2  13       67.14       57.24      9.21 o
  -6   2  13       16.92       12.57      7.37 o
  -5   2  13       22.72       10.60      5.01 o
  -4   2  13      631.40      602.00      9.98 o
  -3   2  13      164.95      174.31      4.95 o
  -2   2  13       17.56       22.81      3.82 o
  -1   2  13       19.78       17.32      4.04 o
   0   2  13       20.89       17.04      4.61 o
   1   2  13       52.72       48.46      5.78 o
   2   2  13     1946.67     2009.29     20.27 o
   3   2  13      309.53      331.63     10.33 o
   4   2  13       80.79       82.53      9.53 o
   5   2  13      136.00      137.55     10.55 o
   6   2  13        1.83        3.55      6.49 o
   7   2  13        0.03        0.19     10.42 o
   8   2  13        8.88        0.62      9.05 o
   9   2  13        0.99        7.86     36.84 o
 -11   3  13       10.64       19.51     22.09 o
 -10   3  13       15.45       10.87     10.55 o
  -9   3  13        0.61        8.56     14.18 o
  -8   3  13       24.58       24.35     12.06 o
  -7   3  13        0.53       -4.93      5.13 o
  -6   3  13       14.75        5.66      4.29 o
  -5   3  13      259.99      234.68      9.54 o
  -4   3  13        0.28        4.07      2.99 o
  -3   3  13     1005.09      996.24     14.55 o
  -2   3  13     1640.55     1738.59     15.01 o
  -1   3  13        7.55       10.07      4.31 o
   0   3  13      221.71      193.58      6.56 o
   1   3  13      157.25      143.28      6.53 o
   2   3  13      202.38      240.28     11.13 o
   3   3  13     1182.50     1202.96     15.62 o
   4   3  13        0.09       -0.21      2.42 o
   5   3  13        4.32        2.58      6.61 o
   6   3  13       47.85       51.37     13.04 o
   7   3  13       39.03       48.28     17.07 o
   8   3  13        2.80       -0.85     20.98 o
 -11   4  13        5.80        9.36     10.74 o
 -10   4  13        6.89       17.02     15.07 o
  -9   4  13       36.55       42.28     15.72 o
  -8   4  13       64.90       59.31     11.37 o
  -7   4  13        1.01        3.85      7.91 o
  -6   4  13       18.08       18.51      8.39 o
  -5   4  13       40.53       32.00      6.06 o
  -4   4  13      295.74      311.41      8.12 o
  -3   4  13      493.39      526.34      9.38 o
  -2   4  13       87.14       84.75      4.65 o
  -1   4  13      594.80      612.36      8.12 o
   0   4  13      237.73      231.09      6.43 o
   1   4  13       26.61       27.17      6.11 o
   2   4  13      160.40      146.88      8.26 o
   3   4  13        9.42        7.32      4.45 o
   4   4  13       31.12       21.63      8.84 o
   5   4  13       11.92       13.79     10.44 o
   6   4  13       92.11       94.02     13.06 o
   7   4  13       20.46       31.94     14.00 o
   8   4  13       14.77        9.76     13.48 o
 -10   5  13       13.20       16.56     23.25 o
  -9   5  13        0.09        4.23      4.98 o
  -8   5  13       32.95       27.25     11.56 o
  -7   5  13       72.94       64.17     10.60 o
  -6   5  13       57.50       48.87      7.45 o
  -5   5  13        0.31        1.04      7.51 o
  -4   5  13        1.95        0.36      2.26 o
  -3   5  13       56.46       51.70      4.74 o
  -2   5  13      222.43      214.19      6.68 o
  -1   5  13      160.25      160.91      6.55 o
   0   5  13       26.80       36.30      4.89 o
   1   5  13        7.19        4.38      4.62 o
   2   5  13       32.35       21.48      7.64 o
   3   5  13       77.19       76.78      7.95 o
   4   5  13        5.81        7.59     12.37 o
   5   5  13      165.93      165.90     11.69 o
   6   5  13       22.88       15.43     12.79 o
   7   5  13       23.52       25.24     15.54 o
   8   5  13        2.08        6.85     15.96 o
 -10   6  13       27.55       28.32     20.02 o
  -9   6  13       26.30       34.32     15.54 o
  -8   6  13       20.49       12.93     10.68 o
  -7   6  13       53.60       54.08     11.56 o
  -6   6  13       38.10       42.72      9.98 o
  -5   6  13       54.78       37.25      7.59 o
  -4   6  13       50.62       48.65      7.25 o
  -3   6  13        1.83        6.31      4.25 o
  -2   6  13       25.87       23.74      5.03 o
  -1   6  13       83.88       93.25      6.03 o
   0   6  13      371.60      384.72      7.37 o
   1   6  13      250.07      255.77      8.23 o
   2   6  13       31.57       20.00      7.44 o
   3   6  13       45.79       41.27      7.68 o
   4   6  13       85.32       85.89     10.64 o
   5   6  13       21.59       36.54     12.93 o
   6   6  13       30.34       49.76     13.29 o
   7   6  13        6.29       21.49     24.54 o
   8   6  13        0.38       24.98     33.78 o
 -10   7  13        3.30        5.36     28.57 o
  -9   7  13       11.68       13.10     13.55 o
  -8   7  13       43.46       45.25     12.98 o
  -7   7  13       57.70       42.95     11.15 o
  -6   7  13        5.14        1.42      2.71 o
  -5   7  13       98.64      110.94      8.76 o
  -4   7  13      406.00      417.72     14.94 o
  -3   7  13      177.40      168.23      8.63 o
  -2   7  13        0.42        0.23      3.55 o
  -1   7  13       17.21       32.56      5.59 o
   0   7  13     1064.38     1110.89     14.00 o
   1   7  13      602.38      622.98     13.27 o
   2   7  13      104.44      107.35      7.45 o
   3   7  13      235.52      214.43     10.62 o
   4   7  13       18.22       14.18      8.39 o
   5   7  13       17.60       19.90     12.08 o
   6   7  13       47.68       61.04     14.11 o
   7   7  13       14.43       17.97     14.02 o
   8   7  13       14.05        9.69     19.88 o
 -10   8  13        0.80        0.08      1.82 o
  -9   8  13        0.04       -0.67      5.16 o
  -8   8  13        6.74       11.50     24.74 o
  -7   8  13      141.72      159.08     11.43 o
  -6   8  13      263.56      265.69     14.02 o
  -5   8  13      239.18      266.31     10.43 o
  -4   8  13        0.66       -0.57      4.32 o
  -3   8  13        6.11        4.49      8.50 o
  -2   8  13        6.59       -0.60      4.85 o
  -1   8  13     1185.06     1225.71     16.95 o
   0   8  13        0.09       -0.44      3.72 o
   1   8  13      551.08      562.44     12.48 o
   2   8  13      149.91      147.57     11.29 o
   3   8  13        5.94        5.65     79.21 o
   4   8  13        7.50        2.98      6.29 o
   5   8  13      111.67      112.25     13.28 o
   6   8  13       12.78       22.12     18.22 o
   7   8  13       65.36       79.15     18.61 o
   8   8  13       26.22       48.31     24.15 o
 -10   9  13       17.60       21.24     22.52 o
  -9   9  13       20.38       23.76     21.26 o
  -8   9  13        9.69       10.73     11.19 o
  -7   9  13        3.42        0.48      3.02 o
  -6   9  13      183.91      158.89     12.47 o
  -5   9  13      170.90      174.09     10.20 o
  -4   9  13        0.23        2.33      4.91 o
  -3   9  13        9.16        9.09      8.88 o
  -2   9  13      100.94       92.69      8.12 o
  -1   9  13        0.15        7.61     11.05 o
   0   9  13      109.80      111.83      7.34 o
   1   9  13       47.57       61.58      9.94 o
   2   9  13        1.07        2.42      4.66 o
   3   9  13       23.48       19.80     12.27 o
   4   9  13        0.10       -2.07      7.81 o
   5   9  13       12.84       15.82     14.62 o
   6   9  13      220.03      243.93     16.21 o
   7   9  13        6.40       18.52     15.05 o
  -9  10  13        6.29        8.32     18.35 o
  -8  10  13       10.51        0.92     10.11 o
  -7  10  13      175.93      196.48     14.89 o
  -6  10  13      236.47      266.08     14.65 o
  -5  10  13      319.01      321.49     17.24 o
  -4  10  13      127.19      117.54     10.33 o
  -3  10  13       34.49       25.63     10.09 o
  -2  10  13        0.39        5.86      9.85 o
  -1  10  13      209.36      196.93      9.83 o
   0  10  13       81.46       77.76      9.27 o
   1  10  13      142.32      135.15     10.72 o
   2  10  13       11.58       21.87     10.97 o
   3  10  13      121.05      118.15     11.90 o
   4  10  13       10.88        7.89      9.82 o
   5  10  13      109.16      108.58     16.70 o
   6  10  13       11.71        5.28      8.35 o
   7  10  13       74.44       86.24     19.99 o
  -9  11  13        0.00       10.84     13.28 o
  -8  11  13       33.49       44.83     16.87 o
  -7  11  13        7.49        3.98      8.32 o
  -6  11  13       10.86       10.09     25.11 o
  -5  11  13       16.69       11.27     10.08 o
  -4  11  13       37.55       28.23     14.51 o
  -3  11  13      123.43      113.68     10.69 o
  -2  11  13       21.08       16.14     10.85 o
  -1  11  13      172.07      151.87      9.94 o
   0  11  13       68.68       67.66      9.21 o
   1  11  13       15.52       20.32     11.26 o
   2  11  13      109.19      121.72     11.26 o
   3  11  13        9.66       13.96     10.19 o
   4  11  13        0.12       -3.38      4.41 o
   5  11  13       18.46       34.60     18.94 o
   6  11  13       23.30       18.79     23.90 o
   7  11  13        0.43       -2.08     17.29 o
  -9  12  13        5.90        7.97      9.56 o
  -8  12  13       14.34       16.45     14.38 o
  -7  12  13       28.01       15.87     13.31 o
  -6  12  13        7.49        2.72     17.51 o
  -5  12  13        2.12        6.39     15.55 o
  -4  12  13       31.21       25.60     12.97 o
  -3  12  13       46.86       32.42     13.55 o
  -2  12  13       32.84       24.03     11.91 o
  -1  12  13       20.58       28.39      8.58 o
   0  12  13        0.09       -3.10     14.19 o
   1  12  13        1.37        0.43     11.13 o
   2  12  13       19.67       20.85     11.65 o
   3  12  13       33.36       25.03     14.08 o
   4  12  13        5.64        7.82     16.54 o
   5  12  13        7.79       11.05     12.47 o
   6  12  13       12.80       17.36     14.22 o
  -8  13  13       22.09       19.90     20.14 o
  -7  13  13       25.21       30.50     19.56 o
  -6  13  13        0.62       -5.79     73.61 o
  -5  13  13       40.53       30.33     14.36 o
  -4  13  13        3.87        9.21     22.20 o
  -3  13  13        6.31        0.43      2.28 o
  -2  13  13       19.24       12.07     14.43 o
  -1  13  13       43.38       50.50     11.32 o
   0  13  13        0.54       -3.17      7.41 o
   1  13  13       35.27       36.31     12.38 o
   2  13  13       47.82       51.90     12.70 o
   3  13  13      178.14      202.41     14.50 o
   4  13  13      123.34      119.12     16.59 o
   5  13  13       22.47       26.86     17.87 o
   6  13  13        3.62        9.90     11.36 o
  -8  14  13       31.58       30.05     23.63 o
  -6  14  13       11.75       14.87     23.69 o
  -5  14  13       35.07       33.33     14.46 o
  -4  14  13      149.09      162.60     14.44 o
  -3  14  13       20.03       20.64     12.43 o
  -2  14  13        0.08        8.66     17.25 o
  -1  14  13       11.30       17.79     13.75 o
   0  14  13       26.34       19.55     20.84 o
   1  14  13        0.14       -7.84      9.78 o
   2  14  13      124.92      133.06     15.17 o
   3  14  13        9.33       13.97     15.69 o
   4  14  13       31.53       31.39     16.04 o
   5  14  13       94.30      107.20     21.58 o
  -7  15  13        4.42        6.16     14.60 o
  -6  15  13        1.03       -4.20     10.05 o
  -5  15  13       50.27       42.87     16.20 o
  -4  15  13        3.29        2.10      9.45 o
  -3  15  13       63.16       75.38     14.84 o
  -2  15  13       40.08       58.08     17.78 o
  -1  15  13       52.23       50.32     15.24 o
   0  15  13        3.57        1.08      9.62 o
   1  15  13        1.00        2.46     12.88 o
   2  15  13       21.16       27.57     13.80 o
   3  15  13       53.92       63.80     16.09 o
   4  15  13       10.94       14.59     27.03 o
   5  15  13        0.82        0.03      3.13 o
  -6  16  13       21.20       21.43     17.78 o
  -5  16  13        2.26       20.89     25.59 o
  -4  16  13       29.04       32.67     17.16 o
  -3  16  13       64.98       85.37     18.90 o
  -2  16  13       25.89       39.72     19.80 o
  -1  16  13       12.50       28.58     22.16 o
   0  16  13        5.62       -6.38     33.25 o
   1  16  13       22.04       14.87     15.92 o
   2  16  13       91.02      116.20     15.08 o
   3  16  13        0.02       10.36     22.26 o
   4  16  13        0.00        3.86      4.88 o
  -5  17  13       23.24       25.38     17.94 o
  -4  17  13        0.47       -1.54     21.30 o
  -3  17  13       13.32       21.06     17.15 o
  -2  17  13       16.42       22.46     19.34 o
  -1  17  13        3.49        4.02      9.94 o
   0  17  13        0.24        0.31      4.11 o
   1  17  13        2.45       -0.90      5.52 o
   2  17  13        7.29        7.72      9.64 o
   3  17  13        5.76       27.88     30.27 o
  -4  18  13        0.02        9.02     18.90 o
  -3  18  13        0.19        6.39     12.40 o
  -2  18  13       10.61       29.39     22.15 o
  -1  18  13        7.92       12.74     23.77 o
   0  18  13        2.26        6.87     18.58 o
   1  18  13        1.15        4.18     68.08 o
  -3  19  13       31.43       70.34     33.81 o
  -2  19  13       17.76       38.24     23.80 o
  -1  19  13        6.07        6.11     35.58 o
   0  19  13        2.62       -9.01     24.78 o
 -10   0  14      188.63      218.14     25.90 o
  -9   0  14      279.20      288.23     30.09 o
  -8   0  14      147.10      187.72     15.40 o
  -7   0  14        1.84        8.59     15.97 o
  -6   0  14       10.01        3.67      9.56 o
  -5   0  14       74.42       71.14     11.44 o
  -4   0  14     2071.10     2125.51     21.25 o
  -3   0  14     2348.99     2325.08     36.69 o
  -2   0  14      407.06      379.58      9.53 o
  -1   0  14       39.27       35.61      6.63 o
   0   0  14     1154.17     1136.08     21.52 o
   1   0  14      495.05      516.18     14.32 o
   2   0  14      489.75      492.74     19.38 o
   3   0  14        8.47        1.44      7.23 o
   4   0  14      172.38      156.92     15.13 o
   5   0  14       72.15       74.75     17.33 o
   6   0  14       90.83       87.89     20.71 o
   7   0  14        6.20       -8.49     56.21 o
   8   0  14        0.05        9.97    128.00 o
 -10   1  14       54.73       89.85     23.36 o
  -9   1  14        0.19        5.25     10.87 o
  -8   1  14       18.34       13.34      8.72 o
  -7   1  14       11.96        7.17      9.71 o
  -6   1  14       69.80       48.01      8.78 o
  -5   1  14      292.13      274.23      9.73 o
  -4   1  14        0.02        8.67      4.48 o
  -3   1  14       49.67       66.66      4.51 o
  -2   1  14       31.50       23.74      4.25 o
  -1   1  14      428.39      452.53      7.14 o
   0   1  14      380.92      368.94      8.57 o
   1   1  14      463.84      448.58      9.33 o
   2   1  14      172.94      171.89      7.49 o
   3   1  14      226.31      239.96      9.50 o
   4   1  14      121.80      137.99     10.74 o
   5   1  14       50.88       35.63     11.67 o
   6   1  14        1.05       -0.57      3.01 o
   7   1  14        1.22       -0.71     28.17 o
   8   1  14        0.47        4.17     14.69 o
 -10   2  14        0.93       19.12     15.28 o
  -9   2  14        9.68       18.87     14.71 o
  -8   2  14       47.14       41.22     10.88 o
  -7   2  14        7.44        3.35      4.36 o
  -6   2  14        8.81        3.03      6.88 o
  -5   2  14       12.32       13.13      5.79 o
  -4   2  14       23.51       21.72      6.47 o
  -3   2  14       66.56       64.19      5.03 o
  -2   2  14        1.16        1.81      2.86 o
  -1   2  14      199.95      189.89      6.19 o
   0   2  14      441.19      397.48     10.50 o
   1   2  14      310.40      314.34      8.28 o
   2   2  14      386.52      372.13      9.17 o
   3   2  14        2.99       -0.89      5.32 o
   4   2  14       47.99       37.43      8.36 o
   5   2  14        0.55        3.45      9.23 o
   6   2  14       47.27       43.23     14.10 o
   7   2  14        3.21       11.40     54.38 o
   8   2  14        0.29        0.95      5.11 o
 -10   3  14        6.79       14.71      9.69 o
  -9   3  14        0.00        3.11     12.00 o
  -8   3  14        3.93        1.01      4.60 o
  -7   3  14        0.09        0.26      1.96 o
  -6   3  14      145.69      133.23      9.83 o
  -5   3  14       26.29       22.24      6.46 o
  -4   3  14        6.51        2.27      3.40 o
  -3   3  14      133.19      143.85      5.77 o
  -2   3  14      464.10      478.26      8.00 o
  -1   3  14       50.99       49.04      4.99 o
   0   3  14       73.31       71.74      5.96 o
   1   3  14      594.66      612.88     10.28 o
   2   3  14      478.53      463.62     10.92 o
   3   3  14        2.06        2.40      3.78 o
   4   3  14        9.31        3.41      3.60 o
   5   3  14      134.14      125.59     12.49 o
   6   3  14       12.75       11.48     10.33 o
   7   3  14        6.46        1.18      8.72 o
   8   3  14       11.97       31.04     32.31 o
 -10   4  14       12.30       13.77     16.99 o
  -9   4  14        0.72        7.59     11.37 o
  -8   4  14        9.45       16.87     11.50 o
  -7   4  14      143.16      148.71     11.74 o
  -6   4  14      341.46      346.45     11.64 o
  -5   4  14       65.75       57.94      7.11 o
  -4   4  14       58.72       61.54      6.54 o
  -3   4  14       87.16       73.49      5.17 o
  -2   4  14        3.55        7.66      3.29 o
  -1   4  14        7.74        9.54      4.48 o
   0   4  14       48.17       44.65      6.43 o
   1   4  14       24.08       22.41      6.55 o
   2   4  14        8.55        4.68      5.50 o
   3   4  14       34.14       16.57      7.34 o
   4   4  14        0.03        0.36      1.23 o
   5   4  14        2.04        1.63      9.54 o
   6   4  14        1.05        7.80     10.87 o
   7   4  14        1.75        7.01      6.70 o
   8   4  14        1.76       17.05     18.12 o
 -10   5  14        0.86       15.26     14.50 o
  -9   5  14        1.08        0.79      8.22 o
  -8   5  14       84.69       95.53     13.29 o
  -7   5  14      128.83      135.27     10.96 o
  -6   5  14        1.31        5.89      8.30 o
  -5   5  14      343.04      330.44     12.08 o
  -4   5  14      413.28      454.78     13.50 o
  -3   5  14        2.19       12.50      4.23 o
  -2   5  14      653.46      628.43     10.16 o
  -1   5  14       46.83       46.55      5.57 o
   0   5  14       88.74       82.04      5.78 o
   1   5  14      244.06      240.71      7.60 o
   2   5  14      129.09      149.50     11.92 o
   3   5  14      170.88      140.84      9.49 o
   4   5  14        0.05       -0.68      6.10 o
   5   5  14        0.39        9.36      7.60 o
   6   5  14       87.99       91.48     13.00 o
   7   5  14       55.07       81.51     19.20 o
   8   5  14        1.99        7.43     34.06 o
 -10   6  14        0.00        2.43      7.63 o
  -9   6  14        6.65       15.56     10.37 o
  -8   6  14        7.38       22.88     13.92 o
  -7   6  14       16.68       10.52     13.34 o
  -6   6  14      152.73      163.94      9.19 o
  -5   6  14       56.47       70.46      7.97 o
  -4   6  14       67.20       69.21      7.84 o
  -3   6  14      584.10      582.83     15.59 o
  -2   6  14       22.64       15.54      5.61 o
  -1   6  14     1255.87     1232.83     16.72 o
   0   6  14      294.35      277.61      7.82 o
   1   6  14        7.98        5.81      4.39 o
   2   6  14       87.58      101.31      8.05 o
   3   6  14        1.46        5.19      8.98 o
   4   6  14        0.12       -5.14     18.23 o
   5   6  14      143.68      157.37     12.01 o
   6   6  14       65.06       68.13     16.02 o
   7   6  14        0.77        7.33     12.38 o
   8   6  14        1.20        9.50     17.28 o
 -10   7  14        4.77       13.40     28.45 o
  -9   7  14        9.46        7.24     12.48 o
  -8   7  14       18.53       21.15     13.91 o
  -7   7  14       14.62       12.47     10.36 o
  -6   7  14      117.59      121.11      9.67 o
  -5   7  14      134.18      127.46      9.84 o
  -4   7  14        0.03        3.24      5.23 o
  -3   7  14       36.42       37.11      9.65 o
  -2   7  14       37.35       25.68      7.28 o
  -1   7  14       64.95       78.63      6.27 o
   0   7  14      162.58      148.30      6.40 o
   1   7  14      150.98      134.17      7.41 o
   2   7  14        4.89       11.47      6.84 o
   3   7  14       16.99        0.01      4.26 o
   4   7  14       58.75       65.18     12.76 o
   5   7  14       38.81       35.02     14.97 o
   6   7  14       81.22       81.14     16.06 o
   7   7  14       73.11       71.63     18.41 o
 -10   8  14        6.21        3.73      4.81 o
  -9   8  14        2.16        3.34     11.23 o
  -8   8  14        0.65        7.94     10.61 o
  -7   8  14       30.36       40.05     12.00 o
  -6   8  14      103.77       81.81     11.11 o
  -5   8  14       47.08       44.81     10.36 o
  -4   8  14        2.54        6.97      8.65 o
  -3   8  14       89.29       84.41     10.10 o
  -2   8  14        9.66        6.33      5.74 o
  -1   8  14       12.35        5.16      6.39 o
   0   8  14       32.46       15.57      5.89 o
   1   8  14        0.34        7.90      5.31 o
   2   8  14       83.04       64.10     11.26 o
   3   8  14        2.92       -1.33      4.10 o
   4   8  14        4.07       -7.71      7.71 o
   5   8  14        7.44        4.21     10.60 o
   6   8  14        0.94       14.38     17.47 o
   7   8  14       46.25       55.38     17.88 o
  -9   9  14        7.13        6.71      9.61 o
  -8   9  14       10.43        1.93      6.24 o
  -7   9  14        2.92       -0.29      4.78 o
  -6   9  14       10.15       11.20      8.35 o
  -5   9  14        4.59        7.42     20.84 o
  -4   9  14      144.95      161.32     11.92 o
  -3   9  14      154.52      146.66     11.16 o
  -2   9  14       17.88       13.53      9.48 o
  -1   9  14       48.08       41.95      8.18 o
   0   9  14       60.96       49.07      9.00 o
   1   9  14        4.75        8.72      6.68 o
   2   9  14        1.06        8.32     13.26 o
   3   9  14       23.75       12.06     19.99 o
   4   9  14        0.32       -7.58     14.64 o
   5   9  14        1.19       -5.82      8.58 o
   6   9  14        4.57        1.65      4.48 o
   7   9  14        0.23       13.84     21.66 o
  -9  10  14        3.08        6.01     13.04 o
  -8  10  14        1.89        1.79      5.75 o
  -7  10  14        5.83       15.90     14.28 o
  -6  10  14      112.75      108.03     13.13 o
  -5  10  14       28.55       21.77     13.16 o
  -4  10  14        0.82       -1.73     37.64 o
  -3  10  14       35.00       40.13     11.25 o
  -2  10  14        0.17        4.54      6.74 o
  -1  10  14       66.94       72.36      9.73 o
   0  10  14        2.67       -7.23      9.90 o
   1  10  14       19.15        5.42      7.92 o
   2  10  14        0.10        7.97     10.54 o
   3  10  14       25.35       31.37     11.40 o
   4  10  14       13.20       17.68     14.62 o
   5  10  14       12.17       15.14     15.51 o
   6  10  14        6.94       14.08     13.47 o
   7  10  14        6.69       23.71     16.69 o
  -9  11  14        5.79       17.45     21.06 o
  -8  11  14       28.13       60.47     20.96 o
  -7  11  14       12.37       23.89     18.60 o
  -6  11  14       18.87       21.74     14.16 o
  -5  11  14       10.95        3.14      6.21 o
  -4  11  14       15.31       21.48     11.02 o
  -3  11  14       14.83        7.81     11.30 o
  -2  11  14      145.67      134.56     11.62 o
  -1  11  14        7.88        5.78     10.08 o
   0  11  14       59.47       56.12     12.44 o
   1  11  14      159.88      169.72     14.32 o
   2  11  14        5.06        5.15      9.69 o
   3  11  14       78.92       82.69     14.76 o
   4  11  14      266.76      313.79     16.36 o
   5  11  14       18.95       37.09     17.40 o
   6  11  14       11.83        1.92      6.02 o
  -8  12  14        4.07        3.16     17.55 o
  -7  12  14       20.61       14.10     26.61 o
  -6  12  14       81.46       88.51     14.74 o
  -5  12  14        8.45       -5.09     27.02 o
  -4  12  14        0.01        0.88     24.41 o
  -3  12  14        0.52       -4.06      6.22 o
  -2  12  14       25.04       43.35     11.96 o
  -1  12  14       27.97       24.39     10.92 o
   0  12  14       41.29       37.28     16.49 o
   1  12  14        0.60        2.31      3.80 o
   2  12  14      232.29      255.96     13.90 o
   3  12  14      188.77      218.09     14.67 o
   4  12  14        7.21       14.90     19.64 o
   5  12  14       55.51       63.22     20.19 o
   6  12  14        0.73       15.12     19.79 o
  -8  13  14        3.04       21.51     22.12 o
  -7  13  14       28.37        2.87    124.29 o
  -6  13  14        1.41       -3.76     19.05 o
  -5  13  14       25.49       24.35     13.03 o
  -4  13  14       39.07       42.26     13.80 o
  -3  13  14       24.10       21.58     13.61 o
  -2  13  14        0.31        1.26      5.52 o
  -1  13  14        0.35        9.74     10.76 o
   0  13  14        0.20       -5.85     17.39 o
   1  13  14       67.28       70.53     12.99 o
   2  13  14      129.71      130.72     14.19 o
   3  13  14       13.87       28.99     13.21 o
   4  13  14        0.11        5.05     14.72 o
   5  13  14        3.47        6.52      8.20 o
  -7  14  14       34.08       47.42     19.91 o
  -6  14  14       48.62       52.68     18.15 o
  -5  14  14        9.67       19.39     26.65 o
  -4  14  14        3.71        3.01     10.08 o
  -3  14  14        1.28        7.86     20.01 o
  -2  14  14        0.51        2.90     25.62 o
  -1  14  14       69.19       59.68     16.81 o
   0  14  14        3.85        0.29      2.07 o
   1  14  14       24.24       14.05     30.19 o
   2  14  14        0.18        4.90     13.47 o
   3  14  14        0.40       14.89     17.40 o
   4  14  14        1.63        4.72     14.07 o
   5  14  14        1.70        0.20     19.44 o
  -7  15  14        8.67       23.59     28.56 o
  -6  15  14       10.05       24.16     21.69 o
  -5  15  14        0.68       -6.69     20.14 o
  -4  15  14        8.98       23.70     19.84 o
  -3  15  14       25.61       22.47     16.90 o
  -2  15  14       63.42       89.88     17.63 o
  -1  15  14       21.92       18.20     22.21 o
   0  15  14       54.49       53.22     17.70 o
   1  15  14       13.22       14.30     15.78 o
   2  15  14       27.15       38.44     14.20 o
   3  15  14       16.31       16.23     16.81 o
   4  15  14       13.65       19.61     20.73 o
  -6  16  14        0.81        0.62     18.00 o
  -5  16  14        4.58       11.93     19.71 o
  -4  16  14       33.96       41.53     18.68 o
  -3  16  14       13.58       20.14     21.26 o
  -2  16  14       24.03       20.58     17.85 o
  -1  16  14        5.97        2.11     13.04 o
   0  16  14        8.07        8.84     21.98 o
   1  16  14        1.76        4.64     33.95 o
   2  16  14       36.80       52.18     16.77 o
   3  16  14       15.43       28.57     15.32 o
  -5  17  14       11.45       11.47     20.90 o
  -4  17  14        1.78        0.19      4.17 o
  -3  17  14       12.88        9.08     10.61 o
  -2  17  14       81.49      106.01     24.18 o
  -1  17  14       12.87       11.70     25.19 o
   0  17  14       21.29        4.94     24.10 o
   1  17  14        2.01        1.47     19.58 o
   2  17  14        3.32       13.03     18.48 o
  -3  18  14      124.36      152.24     22.77 o
  -2  18  14       29.68       32.99     19.76 o
  -1  18  14        0.80       15.44     36.61 o
   0  18  14       15.04        0.22     16.69 o
   1  18  14       13.42       21.49     44.94 o
 -10   1  15        9.41       16.81     11.33 o
  -9   1  15       15.90       26.36     11.30 o
  -8   1  15        1.70       17.25     12.95 o
  -7   1  15       65.84       65.28     10.37 o
  -6   1  15       16.42       17.40      8.10 o
  -5   1  15       82.70       79.58      8.05 o
  -4   1  15      216.74      236.55      8.08 o
  -3   1  15      107.50      108.51      5.70 o
  -2   1  15        2.60        2.24      2.02 o
  -1   1  15      233.25      253.97      6.73 o
   0   1  15        6.51        7.50      5.13 o
   1   1  15      322.58      334.22      8.82 o
   2   1  15        0.52        1.36      4.30 o
   3   1  15       87.61       77.53      7.56 o
   4   1  15       12.55        6.04      9.82 o
   5   1  15       21.05       25.52     11.44 o
   6   1  15        4.60        9.93     11.79 o
   7   1  15       16.65       22.61     19.57 o
   8   1  15        0.43        0.26     17.96 o
 -10   2  15       10.21       16.04     10.26 o
  -9   2  15       51.37       67.30     12.53 o
  -8   2  15       67.43       74.80     11.93 o
  -7   2  15       14.49        8.16      8.58 o
  -6   2  15       85.31       81.40      9.25 o
  -5   2  15       22.83       19.16      7.61 o
  -4   2  15       49.28       42.80      6.12 o
  -3   2  15       49.61       48.98      5.78 o
  -2   2  15      329.50      322.31      8.19 o
  -1   2  15      139.64      152.36      6.13 o
   0   2  15      275.16      297.14      8.36 o
   1   2  15      548.12      544.48     10.36 o
   2   2  15        0.49        1.66      2.40 o
   3   2  15       54.32       60.09      8.32 o
   4   2  15       16.24       19.11      8.01 o
   5   2  15       58.88       49.50     11.23 o
   6   2  15       18.30       26.06     19.99 o
   7   2  15        0.92       -8.39     38.39 o
   8   2  15        0.08       -3.30     11.12 o
 -10   3  15       45.23       53.31     16.67 o
  -9   3  15       22.53       30.75     12.00 o
  -8   3  15       27.54       36.31     10.94 o
  -7   3  15      201.26      188.94     11.06 o
  -6   3  15        5.87        8.93      5.02 o
  -5   3  15        0.16       -0.88      7.19 o
  -4   3  15      188.20      175.88     10.01 o
  -3   3  15        1.77        0.59      1.91 o
  -2   3  15       63.84       56.29      5.49 o
  -1   3  15      348.63      326.06      7.61 o
   0   3  15      213.66      202.39      7.36 o
   1   3  15       14.63       21.32      6.76 o
   2   3  15       94.94       96.16      6.87 o
   3   3  15       67.79       64.40      8.59 o
   4   3  15       92.51       78.95     10.21 o
   5   3  15       32.07       38.35     11.58 o
   6   3  15        2.47       16.16     11.57 o
   7   3  15        0.07       -0.24      4.47 o
   8   3  15       12.49       14.30    106.34 o
 -10   4  15        0.01       18.55     12.91 o
  -9   4  15       31.32       43.29     15.55 o
  -8   4  15      132.29      161.87     12.41 o
  -7   4  15       94.00       98.81     10.87 o
  -6   4  15       62.83       65.30     10.16 o
  -5   4  15       23.09       19.46      7.11 o
  -4   4  15       76.41       84.36      7.29 o
  -3   4  15      544.35      533.02      9.26 o
  -2   4  15        6.06        2.78      3.73 o
  -1   4  15      105.82       99.36      6.42 o
   0   4  15        1.30        3.95      4.52 o
   1   4  15        2.80        3.62      4.26 o
   2   4  15       40.95       34.29      7.16 o
   3   4  15       51.12       47.40      9.24 o
   4   4  15        9.53       10.47      7.48 o
   5   4  15        7.56        1.49      5.13 o
   6   4  15       42.06       55.07     14.13 o
   7   4  15       48.91       57.28     18.19 o
 -10   5  15        0.70        2.17      5.56 o
  -9   5  15        0.31        0.32      6.98 o
  -8   5  15        0.07        1.95      6.66 o
  -7   5  15       14.36       21.11     10.71 o
  -6   5  15       25.01       27.61      8.81 o
  -5   5  15        0.27        3.23      5.05 o
  -4   5  15      311.61      316.97     12.44 o
  -3   5  15       39.51       35.27      5.88 o
  -2   5  15      629.01      615.39     13.27 o
  -1   5  15       18.11       14.40      6.53 o
   0   5  15       56.00       43.91      7.10 o
   1   5  15        0.31        0.33      1.14 o
   2   5  15       52.10       40.24      8.20 o
   3   5  15       76.01       79.49      9.59 o
   4   5  15      145.56      149.52      9.85 o
   5   5  15       87.19       89.28     13.54 o
   6   5  15        3.02       18.71     13.88 o
   7   5  15        0.66        6.00     13.15 o
 -10   6  15        2.83        5.91     16.33 o
  -9   6  15       10.68       18.17     17.24 o
  -8   6  15        3.99       11.49     16.69 o
  -7   6  15        8.69        0.51      3.64 o
  -6   6  15      236.14      234.71     10.00 o
  -5   6  15      203.99      208.31     10.32 o
  -4   6  15       62.16       86.52      9.44 o
  -3   6  15      106.93      103.68      8.71 o
  -2   6  15      128.87      107.85      6.71 o
  -1   6  15       97.09       81.45      6.77 o
   0   6  15       72.53       58.94      6.84 o
   1   6  15       58.00       44.21      7.30 o
   2   6  15       14.66       18.42      8.02 o
   3   6  15       29.99       24.79     10.06 o
   4   6  15        1.99        0.00      8.76 o
   5   6  15        2.63        6.68      8.68 o
   6   6  15        1.45       25.89     16.06 o
   7   6  15       19.32       28.37     16.51 o
  -9   7  15        0.01       -3.16     27.36 o
  -8   7  15        7.14       -1.32     10.33 o
  -7   7  15       47.68       40.82     11.73 o
  -6   7  15        0.88        8.18     12.55 o
  -5   7  15      361.53      392.20     12.53 o
  -4   7  15      566.02      603.29     16.47 o
  -3   7  15       58.40       66.31      9.91 o
  -2   7  15        0.99        1.71      5.90 o
  -1   7  15        5.08        7.43      4.65 o
   0   7  15      210.62      188.89      9.25 o
   1   7  15      121.21      121.10      7.71 o
   2   7  15       92.00       92.02      8.57 o
   3   7  15       79.31       54.96     10.67 o
   4   7  15        1.23       -2.98      7.01 o
   5   7  15       18.61       18.11     15.25 o
   6   7  15        6.18        8.25     11.60 o
   7   7  15        4.85        5.83      9.55 o
  -9   8  15        3.08        6.51     23.04 o
  -8   8  15        0.20        9.44     17.81 o
  -7   8  15       35.73       39.35     12.50 o
  -6   8  15      155.43      162.06     11.22 o
  -5   8  15      196.76      199.02     13.24 o
  -4   8  15       73.72       71.85     11.06 o
  -3   8  15       55.49       59.16     10.94 o
  -2   8  15       25.01       28.22      8.64 o
  -1   8  15       81.04       89.99      9.61 o
   0   8  15      133.10      135.80     10.01 o
   1   8  15        0.18        5.22      6.57 o
   2   8  15        0.37        5.64      7.65 o
   3   8  15       28.35       38.40     12.48 o
   4   8  15       24.89       26.87     15.10 o
   5   8  15       28.01       18.18     22.06 o
   6   8  15       46.56       64.00     18.87 o
   7   8  15        0.02        7.85     15.60 o
  -9   9  15        5.34       10.52     22.75 o
  -8   9  15        0.88        5.57     19.87 o
  -7   9  15       51.23       52.70     15.20 o
  -6   9  15       75.85       70.89     13.48 o
  -5   9  15       50.51       45.73     13.27 o
  -4   9  15       30.79       34.53     12.90 o
  -3   9  15       10.74       10.14     11.96 o
  -2   9  15       18.85       19.61      8.55 o
  -1   9  15       34.38       35.55     10.28 o
   0   9  15      215.48      209.47     12.59 o
   1   9  15      203.41      211.03     11.36 o
   2   9  15      123.06      125.16     12.31 o
   3   9  15       11.82        8.52     12.31 o
   4   9  15       13.62       26.44     17.53 o
   5   9  15        2.62       -0.33      2.64 o
   6   9  15      114.86      117.01     18.94 o
  -9  10  15        6.05        4.25     12.21 o
  -8  10  15        0.38        6.49     20.43 o
  -7  10  15       33.49       28.77     15.84 o
  -6  10  15       46.11       53.66     15.55 o
  -5  10  15        0.10        3.67      7.28 o
  -4  10  15       35.19       35.68     11.99 o
  -3  10  15       36.27       38.47     12.25 o
  -2  10  15        1.94        0.56      4.88 o
  -1  10  15       61.04       60.87      9.39 o
   0  10  15      294.18      306.79     15.96 o
   1  10  15       36.33       34.18     10.58 o
   2  10  15       16.71        3.61      8.01 o
   3  10  15       99.42      103.67     13.99 o
   4  10  15       82.94       82.86     17.01 o
   5  10  15        3.32       -3.70      9.22 o
   6  10  15        7.76       -1.28      4.96 o
  -8  11  15       36.77       43.88     21.06 o
  -7  11  15       64.63       70.01     18.15 o
  -6  11  15       22.72       22.29     16.20 o
  -5  11  15       57.98       56.50     14.24 o
  -4  11  15       55.36       49.66     13.05 o
  -3  11  15       49.23       44.73     12.09 o
  -2  11  15       64.02       75.32     12.13 o
  -1  11  15        1.61       -0.27      3.16 o
   0  11  15       68.32       54.83     13.40 o
   1  11  15      271.78      278.31     14.26 o
   2  11  15       95.32      100.86     14.43 o
   3  11  15       11.03       21.93     14.06 o
   4  11  15       12.05       19.98     12.92 o
   5  11  15        1.00        3.81     18.99 o
   6  11  15       11.88       10.71     18.88 o
  -8  12  15        1.76       13.47     22.16 o
  -7  12  15        2.85        5.85     12.84 o
  -6  12  15       22.02       23.04     15.17 o
  -5  12  15       10.38       11.66      9.35 o
  -4  12  15       15.26       18.33     13.23 o
  -3  12  15       59.28       53.28     12.26 o
  -2  12  15       20.55       32.08     13.88 o
  -1  12  15        4.83       17.09     10.83 o
   0  12  15       16.70        7.79     13.53 o
   1  12  15        1.49        5.06      5.38 o
   2  12  15       64.42       73.41     14.23 o
   3  12  15       71.13      107.85     15.81 o
   4  12  15       14.49       16.68     12.51 o
   5  12  15        2.77        0.97      4.71 o
  -7  13  15        1.02       -9.72     38.76 o
  -6  13  15        0.69        0.05      7.94 o
  -5  13  15       23.21       29.44     14.82 o
  -4  13  15       12.60       13.20     17.50 o
  -3  13  15        7.93        6.97     10.53 o
  -2  13  15       31.94       37.46     14.89 o
  -1  13  15       80.47       95.33     12.63 o
   0  13  15        9.47       -0.21     15.83 o
   1  13  15        8.24        6.62     13.68 o
   2  13  15       22.23       26.38     14.48 o
   3  13  15       60.60       60.07     17.78 o
   4  13  15       68.99       79.09     18.98 o
   5  13  15       13.12       22.86     19.20 o
  -7  14  15       32.58       44.37     20.86 o
  -6  14  15        4.04        3.82      6.88 o
  -5  14  15        0.74       -2.19      5.18 o
  -4  14  15       62.66       86.81     15.10 o
  -3  14  15      109.22      132.52     15.64 o
  -2  14  15       38.95       48.65     19.91 o
  -1  14  15       24.66        0.95     11.28 o
   0  14  15        5.44        1.56     16.12 o
   1  14  15        2.02        2.11      6.28 o
   2  14  15       81.63      102.94     17.43 o
   3  14  15       17.70       20.16     16.38 o
   4  14  15        0.38        0.09      1.46 o
  -6  15  15        4.86        1.57      9.16 o
  -5  15  15       18.25       10.71     17.06 o
  -4  15  15        5.79        7.23     12.07 o
  -3  15  15       24.16       21.28     18.87 o
  -2  15  15       19.70       34.53     19.16 o
  -1  15  15       61.97       54.35     21.01 o
   0  15  15       18.15       16.18     21.77 o
   1  15  15       10.00        1.96     13.39 o
   2  15  15       12.74       30.45     17.97 o
   3  15  15        4.02       16.89     17.57 o
  -5  16  15        6.47        4.16     12.01 o
  -4  16  15       18.80       19.05     25.36 o
  -3  16  15       22.26       23.32     18.47 o
  -2  16  15        5.23       19.16     22.74 o
  -1  16  15       14.24       12.35     13.69 o
   0  16  15        8.29        8.46     28.21 o
   1  16  15       33.30       33.28     18.62 o
   2  16  15        0.29        6.16     15.76 o
   3  16  15       15.35       34.64     30.68 o
  -4  17  15       37.45       54.33     24.49 o
  -3  17  15       26.94       33.80     21.73 o
  -2  17  15        0.41       21.56     18.29 o
  -1  17  15        9.48        7.14     65.23 o
   0  17  15        0.50       -4.42     13.14 o
   1  17  15        3.60        8.49     18.38 o
 -10   0  16        1.31        1.21     12.83 o
  -9   0  16      109.97      132.17     20.47 o
  -8   0  16      165.62      180.39     16.98 o
  -7   0  16       26.56       25.20     13.44 o
  -6   0  16      129.18      124.34     15.18 o
  -5   0  16       23.87       12.79     14.99 o
  -4   0  16       17.24       15.92     15.78 o
  -3   0  16        9.86       14.89      9.55 o
  -2   0  16       49.67       56.82      7.50 o
  -1   0  16       51.53       56.95     12.62 o
   0   0  16      719.24      727.40     15.96 o
   1   0  16      184.12      144.15     10.48 o
   2   0  16      139.28      141.64     12.81 o
   3   0  16       62.69       57.18     11.16 o
   4   0  16        8.25       22.49     11.45 o
   5   0  16       93.23       89.71     18.54 o
   6   0  16        8.67        4.60     14.05 o
   7   0  16        2.20        5.65     13.87 o
 -10   1  16       67.77       86.27     15.30 o
  -9   1  16       48.68       62.71     13.19 o
  -8   1  16        1.35        2.76      3.99 o
  -7   1  16       41.90       41.28     10.01 o
  -6   1  16       20.02        9.87      6.54 o
  -5   1  16        0.04       -1.65      5.53 o
  -4   1  16      148.17      149.40      9.27 o
  -3   1  16       33.90       28.64      6.19 o
  -2   1  16       69.39       69.98      5.67 o
  -1   1  16      231.42      233.24      7.79 o
   0   1  16      406.86      456.68      9.72 o
   1   1  16      121.84      107.40      7.82 o
   2   1  16       29.49       28.74      7.68 o
   3   1  16       61.81       52.45      8.04 o
   4   1  16      137.08      157.84     10.15 o
   5   1  16       77.10      103.21     16.36 o
   6   1  16       12.80       22.31     13.88 o
   7   1  16        1.12       24.54     28.01 o
 -10   2  16        3.65       22.39     20.07 o
  -9   2  16       24.80       31.87     13.77 o
  -8   2  16       94.20       88.11     12.31 o
  -7   2  16      109.40      117.34     11.22 o
  -6   2  16       18.91       23.25     12.02 o
  -5   2  16      235.06      232.21     12.63 o
  -4   2  16       33.86       40.99      7.27 o
  -3   2  16      532.01      476.88     30.05 o
  -2   2  16      298.59      307.68      8.40 o
  -1   2  16      411.05      407.94      8.50 o
   0   2  16       36.68       24.17      6.43 o
   1   2  16       19.06       13.32      6.61 o
   2   2  16        0.12        2.84      2.07 o
   3   2  16       23.88       28.96      7.66 o
   4   2  16       22.83       32.93     10.23 o
   5   2  16        0.74        3.09      3.08 o
   6   2  16        4.93       17.27     16.18 o
   7   2  16        7.94       13.38     19.66 o
 -10   3  16        0.76       12.80     13.29 o
  -9   3  16        0.13        4.42      5.56 o
  -8   3  16       39.45       67.77     13.58 o
  -7   3  16       88.60      107.64     14.36 o
  -6   3  16       47.52       56.27      9.20 o
  -5   3  16        1.11        5.82      6.16 o
  -4   3  16        8.77        7.25      5.02 o
  -3   3  16      271.63      253.66     14.86 o
  -2   3  16      172.71      155.10      8.59 o
  -1   3  16        1.79       -0.12      1.01 o
   0   3  16       48.28       55.31      6.51 o
   1   3  16        0.31        2.91      2.77 o
   2   3  16        0.27        2.72      6.94 o
   3   3  16       56.60       55.01      9.17 o
   4   3  16        3.59        5.20     13.34 o
   5   3  16        2.31        3.35      5.03 o
   6   3  16       55.56       68.28     13.54 o
   7   3  16        0.00        9.93     15.21 o
 -10   4  16       32.37       47.29     16.78 o
  -9   4  16       26.61       39.01     14.97 o
  -8   4  16       13.47       33.87     14.03 o
  -7   4  16       24.83       37.21     11.35 o
  -6   4  16      452.63      451.36     15.78 o
  -5   4  16      373.30      377.52     12.30 o
  -4   4  16      443.50      478.69     14.36 o
  -3   4  16       80.54       78.01      6.88 o
  -2   4  16      178.05      136.13      6.98 o
  -1   4  16       79.94       58.99      6.72 o
   0   4  16      100.55      110.07      7.48 o
   1   4  16       55.14       58.83      7.58 o
   2   4  16        5.07        4.36      3.62 o
   3   4  16        0.17        2.35      4.03 o
   4   4  16       24.15       19.05     11.34 o
   5   4  16        1.26        7.61     20.63 o
   6   4  16        2.02       11.57      7.75 o
   7   4  16        8.53       15.61     15.13 o
  -9   5  16        3.02       24.68     17.71 o
  -8   5  16        0.66       12.91     15.75 o
  -7   5  16       13.22       27.98     10.25 o
  -6   5  16       15.11       28.16      8.74 o
  -5   5  16        4.19        8.59      8.38 o
  -4   5  16        3.31       11.32      9.31 o
  -3   5  16        0.07        0.02      3.54 o
  -2   5  16        0.88        2.78      7.70 o
  -1   5  16       72.81       67.42      7.38 o
   0   5  16        6.08        9.30      6.37 o
   1   5  16       74.07       70.74      7.08 o
   2   5  16       24.26       17.61      7.87 o
   3   5  16       14.42        8.80      7.58 o
   4   5  16       11.35       10.78      9.38 o
   5   5  16       10.37       13.48     13.13 o
   6   5  16        0.00       13.87     11.58 o
   7   5  16       30.25       34.37     18.83 o
  -9   6  16        0.62        1.06      4.29 o
  -8   6  16       46.06       47.10     14.86 o
  -7   6  16        6.81       10.77     15.79 o
  -6   6  16       58.72       76.00      9.98 o
  -5   6  16      317.64      337.42     13.94 o
  -4   6  16       17.82       24.67     10.02 o
  -3   6  16       24.01       25.81      8.66 o
  -2   6  16       39.31       29.78      8.38 o
  -1   6  16      148.12      124.23      7.15 o
   0   6  16      204.08      202.56     12.05 o
   1   6  16      134.18      126.82      8.11 o
   2   6  16        0.00       -0.15      1.79 o
   3   6  16       47.75       59.88     10.72 o
   4   6  16       90.24       85.72     13.01 o
   5   6  16        3.17        0.57      6.95 o
   6   6  16       55.12       64.04     18.71 o
   7   6  16        7.31       16.51     17.96 o
  -9   7  16        0.27       -1.26      6.97 o
  -8   7  16        1.50        4.45      7.96 o
  -7   7  16       70.71       88.95     13.61 o
  -6   7  16       57.96       69.15     11.66 o
  -5   7  16       42.14       44.45     11.23 o
  -4   7  16      405.43      436.22     15.26 o
  -3   7  16       87.21       68.35     11.63 o
  -2   7  16        5.83        4.04      9.26 o
  -1   7  16        0.29        0.46      3.18 o
   0   7  16        7.62        6.54      6.96 o
   1   7  16      117.95      116.03      8.28 o
   2   7  16       68.24       64.70      9.90 o
   3   7  16       77.74       91.62     11.67 o
   4   7  16        0.30        1.16      7.35 o
   5   7  16       15.10       24.78     14.90 o
   6   7  16       39.55       49.14     18.31 o
  -9   8  16        3.69       15.20     22.82 o
  -8   8  16        1.96        3.27      8.03 o
  -7   8  16        0.00        0.12      1.04 o
  -6   8  16       65.29       57.42     13.06 o
  -5   8  16        7.23       18.67     13.40 o
  -4   8  16       30.35       34.82     11.18 o
  -3   8  16       22.97       21.83     13.96 o
  -2   8  16       19.05       11.41      9.53 o
  -1   8  16        0.46        4.13      5.70 o
   0   8  16      214.95      209.17     12.47 o
   1   8  16       40.64       41.63      8.60 o
   2   8  16       16.67        7.81      9.21 o
   3   8  16       68.30       94.37     15.17 o
   4   8  16       33.38       33.45     16.44 o
   5   8  16        0.54        2.49      7.77 o
   6   8  16        0.06       20.52     14.41 o
  -9   9  16       11.53        6.40     24.98 o
  -8   9  16        0.47        3.29     20.98 o
  -7   9  16       16.41       21.75     18.99 o
  -6   9  16       47.02       47.71     14.59 o
  -5   9  16        8.61       20.48     13.59 o
  -4   9  16       64.43       57.78     12.87 o
  -3   9  16       33.55       29.51     13.30 o
  -2   9  16        9.39       10.30      8.20 o
  -1   9  16        2.79        9.57     11.23 o
   0   9  16        0.00        5.99      9.18 o
   1   9  16        2.28        7.27     13.11 o
   2   9  16        1.13       12.50     12.53 o
   3   9  16       13.12       17.14     11.62 o
   4   9  16        0.11        7.70     12.26 o
   5   9  16        9.18        5.73     12.45 o
   6   9  16        7.51        7.78     24.17 o
  -8  10  16        3.87       13.20     21.30 o
  -7  10  16        8.55        5.94     10.28 o
  -6  10  16       13.90        0.86      3.90 o
  -5  10  16        0.80        0.21      7.80 o
  -4  10  16        3.75        4.75     17.26 o
  -3  10  16       78.39       70.11     16.61 o
  -2  10  16      179.55      165.61     10.97 o
  -1  10  16       42.21       37.34     10.54 o
   0  10  16        9.47        3.79      5.91 o
   1  10  16       17.64       34.93     11.79 o
   2  10  16        0.93        2.67      5.87 o
   3  10  16       47.87       49.97     15.28 o
   4  10  16        1.55        6.75     14.76 o
   5  10  16        7.41        1.37      6.17 o
  -8  11  16        2.39        0.30      7.81 o
  -7  11  16        0.68        3.04      4.86 o
  -6  11  16        0.05        1.09      2.67 o
  -5  11  16        1.11        0.83      2.50 o
  -4  11  16       13.58       14.89     13.17 o
  -3  11  16       31.35       33.31     13.11 o
  -2  11  16       24.11       32.36     14.62 o
  -1  11  16       89.33       92.02     11.75 o
   0  11  16        9.25       15.88     12.40 o
   1  11  16       46.88       47.48     13.71 o
   2  11  16       39.50       52.05     15.37 o
   3  11  16       12.40       27.28     14.96 o
   4  11  16       19.86       19.87     13.41 o
   5  11  16        0.01        2.53     22.52 o
  -7  12  16        0.21        9.06     14.88 o
  -6  12  16       41.32       48.30     16.72 o
  -5  12  16       25.20       35.45     14.59 o
  -4  12  16        0.82        8.22     52.65 o
  -3  12  16       35.28       51.82     13.99 o
  -2  12  16       68.77       78.68     14.17 o
  -1  12  16       14.28        4.78     11.92 o
   0  12  16       85.70       87.19     14.02 o
   1  12  16       46.28       47.55     17.50 o
   2  12  16        1.20        6.85     11.59 o
   3  12  16       62.41       88.89     17.14 o
   4  12  16       32.08       34.22     20.02 o
   5  12  16       22.10       11.26     46.52 o
  -7  13  16       10.28       18.37     26.19 o
  -6  13  16        3.75        7.05      8.60 o
  -5  13  16       42.12       39.37     19.36 o
  -4  13  16       15.39       20.27     17.54 o
  -3  13  16        3.85       11.03     10.38 o
  -2  13  16       14.05       19.30     12.68 o
  -1  13  16       11.37       17.39     14.78 o
   0  13  16        3.25       -0.72     12.07 o
   1  13  16       46.46       41.83     15.55 o
   2  13  16       51.80       73.51     17.01 o
   3  13  16       42.60       50.07     14.85 o
   4  13  16        0.85       -1.64     15.26 o
  -6  14  16       13.38       20.89     16.74 o
  -5  14  16        3.41        4.85      6.87 o
  -4  14  16       18.17       28.27     19.05 o
  -3  14  16       36.60       43.12     14.84 o
  -2  14  16        1.85        2.70     11.91 o
  -1  14  16        8.05        2.30     12.55 o
   0  14  16       37.92       49.53     16.70 o
   1  14  16       13.73        8.27     11.60 o
   2  14  16        3.71       14.01     16.54 o
   3  14  16        1.37       20.01     22.96 o
  -5  15  16        0.15       14.44     25.33 o
  -4  15  16        4.63        7.60     19.87 o
  -3  15  16        0.28       -6.49     23.84 o
  -2  15  16       21.19       36.46     19.11 o
  -1  15  16        0.12       -2.35     13.12 o
   0  15  16        0.02        4.51     30.61 o
   1  15  16       49.56       39.52     17.47 o
   2  15  16       87.75      123.47     18.48 o
   3  15  16        2.16       19.26     32.00 o
  -4  16  16       17.63       17.76     26.97 o
  -3  16  16       15.25       18.33     21.14 o
  -2  16  16       29.56       41.52     21.79 o
  -1  16  16       13.25       16.29     30.32 o
   0  16  16       10.42        0.17      5.99 o
   1  16  16        7.73        0.30      1.48 o
  -2  17  16       13.40       31.33     27.70 o
  -1  17  16       19.02       10.65     26.89 o
  -9   1  17       32.07       48.09     14.76 o
  -8   1  17       15.08       11.65     15.92 o
  -7   1  17        1.37        0.22      2.55 o
  -6   1  17        0.81       -0.64      3.64 o
  -5   1  17       22.38       23.56      9.83 o
  -4   1  17        0.50        2.73      3.36 o
  -3   1  17       24.42       21.96      8.72 o
  -2   1  17        2.56        3.48      4.49 o
  -1   1  17      110.70      124.64      9.88 o
   0   1  17      269.36      290.77      9.03 o
   1   1  17       10.59        4.86      4.96 o
   2   1  17       67.47       61.57      8.74 o
   3   1  17       18.20       20.31      8.04 o
   4   1  17       90.79      104.41      9.78 o
   5   1  17        0.87       -2.36     14.71 o
   6   1  17       33.68       37.28     15.50 o
   7   1  17        0.00       -2.44     28.12 o
  -9   2  17        4.32       23.88     14.51 o
  -8   2  17       56.59       58.32     16.31 o
  -7   2  17       24.88       27.66     10.81 o
  -6   2  17        0.07        1.08      9.97 o
  -5   2  17        9.75       13.29      9.43 o
  -4   2  17      141.33      114.78     12.09 o
  -3   2  17       19.34       13.54      5.85 o
  -2   2  17      127.82      117.50      7.42 o
  -1   2  17       25.07       26.32      6.89 o
   0   2  17        0.12        5.51      5.31 o
   1   2  17       96.44       94.87      8.18 o
   2   2  17        0.28        1.06      2.91 o
   3   2  17      189.93      187.76      9.36 o
   4   2  17       20.07       33.07      8.89 o
   5   2  17        2.15       11.72      8.19 o
   6   2  17        8.06       24.89     14.27 o
   7   2  17        0.12       -7.91     56.58 o
  -9   3  17       30.22       42.55     16.93 o
  -8   3  17        6.10       22.46     13.40 o
  -7   3  17       93.92       83.53     13.92 o
  -6   3  17      122.11      114.91     13.03 o
  -5   3  17      139.09      139.24     12.31 o
  -4   3  17        9.35        4.86      9.89 o
  -3   3  17       19.77       15.34      6.55 o
  -2   3  17        0.09        0.52      4.30 o
  -1   3  17      134.27      158.07      7.53 o
   0   3  17      118.99      125.94      8.72 o
   1   3  17       14.83       16.83      6.00 o
   2   3  17        0.82       -1.83      6.53 o
   3   3  17       43.13       43.90      9.27 o
   4   3  17       67.64       67.66     11.72 o
   5   3  17       39.88       44.11     12.98 o
   6   3  17       14.67       31.60     15.20 o
  -9   4  17        1.88       20.75     14.38 o
  -8   4  17       64.95       64.46     15.78 o
  -7   4  17       50.54       84.69     12.16 o
  -6   4  17       19.97       32.58     13.18 o
  -5   4  17       17.81       33.00     13.75 o
  -4   4  17        6.30       11.49      9.35 o
  -3   4  17      124.78      115.44      7.42 o
  -2   4  17      153.63      151.70      7.62 o
  -1   4  17       89.11       94.80      7.25 o
   0   4  17        7.65       12.02      7.49 o
   1   4  17       16.04       15.81      8.22 o
   2   4  17       12.99        8.83      7.17 o
   3   4  17       97.25       90.80      9.45 o
   4   4  17       34.28       31.65     11.59 o
   5   4  17       11.27        0.73     14.54 o
   6   4  17        0.34        2.36      6.15 o
  -9   5  17       21.09       30.43     15.83 o
  -8   5  17       34.58       40.94     13.82 o
  -7   5  17       36.84       44.71     13.13 o
  -6   5  17       28.70       39.32     11.81 o
  -5   5  17        0.02       10.55      8.60 o
  -4   5  17       68.83       59.27     11.41 o
  -3   5  17        3.00        2.63      7.83 o
  -2   5  17       17.13       14.57      6.75 o
  -1   5  17       98.37      101.92      7.66 o
   0   5  17       30.48       39.32      8.57 o
   1   5  17       12.01       14.01      9.34 o
   2   5  17        0.97        1.23      6.56 o
   3   5  17       42.74       35.06      9.67 o
   4   5  17       10.45       14.35     11.12 o
   5   5  17       27.73       17.37     10.32 o
   6   5  17       30.30       35.79     17.51 o
  -9   6  17        7.38        9.85     16.31 o
  -8   6  17        0.72       -6.43      9.46 o
  -7   6  17        3.39        3.16      6.97 o
  -6   6  17       20.97       24.98     13.90 o
  -5   6  17       33.51       60.64     12.35 o
  -4   6  17       46.23       61.64     12.98 o
  -3   6  17       85.30       90.84      9.37 o
  -2   6  17        0.16       -0.19      2.33 o
  -1   6  17       29.69       31.18      7.76 o
   0   6  17       28.32       25.48      8.74 o
   1   6  17        2.10        2.69      3.57 o
   2   6  17        0.35        9.50      8.04 o
   3   6  17        8.37       10.47     11.39 o
   4   6  17       11.94       14.40     14.24 o
   5   6  17        3.81       10.12     19.01 o
   6   6  17        7.72       12.71     19.14 o
  -9   7  17        1.08       12.65     38.10 o
  -8   7  17        6.53        8.58     24.06 o
  -7   7  17       10.37       26.67     19.06 o
  -6   7  17       31.38       23.36     13.99 o
  -5   7  17        0.75        2.53      6.00 o
  -4   7  17        2.56       -0.10      5.10 o
  -3   7  17        7.52        5.55      8.75 o
  -2   7  17       34.62       34.25     10.40 o
  -1   7  17        0.01        0.51      5.49 o
   0   7  17        3.17       13.45      7.83 o
   1   7  17       40.95       41.89      9.00 o
   2   7  17       16.30       21.83      9.28 o
   3   7  17        7.02       14.87     12.48 o
   4   7  17        5.52        1.86      5.27 o
   5   7  17       38.53       47.23     17.10 o
   6   7  17        1.29       20.20     24.72 o
  -8   8  17        0.66       17.97     20.98 o
  -7   8  17        1.00        0.19      4.16 o
  -6   8  17       65.44       76.91     15.35 o
  -5   8  17      142.77      149.21     13.67 o
  -4   8  17       29.54       37.26     12.23 o
  -3   8  17        0.75       -1.09      2.83 o
  -2   8  17       16.28       20.01     12.92 o
  -1   8  17        0.00       -0.25      7.68 o
   0   8  17      188.95      181.86     17.15 o
   1   8  17       69.93       77.54     11.49 o
   2   8  17       11.02       25.49     10.89 o
   3   8  17        3.06       17.87     13.31 o
   4   8  17        8.77        9.01     18.08 o
   5   8  17        2.08       15.30     17.36 o
  -8   9  17        3.74       -0.24     26.74 o
  -7   9  17       12.08       24.00     18.93 o
  -6   9  17       70.32       89.78     16.11 o
  -5   9  17       10.30       13.84     13.25 o
  -4   9  17      110.04      102.94     12.85 o
  -3   9  17      105.20      111.73     13.16 o
  -2   9  17        2.50        2.31      8.68 o
  -1   9  17      219.28      213.92     12.11 o
   0   9  17       79.40       70.81     14.61 o
   1   9  17       29.38       23.44     13.03 o
   2   9  17      152.88      177.63     16.04 o
   3   9  17      154.95      168.70     15.65 o
   4   9  17       20.76       27.04     18.96 o
   5   9  17        0.01       10.20     17.05 o
  -8  10  17        0.17        3.48     31.17 o
  -7  10  17        0.32        4.78     18.17 o
  -6  10  17       57.42       71.02     16.12 o
  -5  10  17      161.09      177.85     15.72 o
  -4  10  17      113.63      134.34     15.32 o
  -3  10  17        1.26        0.27      4.97 o
  -2  10  17        0.00        8.25     11.19 o
  -1  10  17        1.34       13.40     11.25 o
   0  10  17      140.08      132.55     14.07 o
   1  10  17       44.73       42.26     13.86 o
   2  10  17        1.70        8.33      8.61 o
   3  10  17       14.29       27.80     13.56 o
   4  10  17        7.17        5.98     15.67 o
   5  10  17        0.65       16.90     16.06 o
  -7  11  17        0.49       10.83     16.07 o
  -6  11  17        8.56       15.93     16.43 o
  -5  11  17        8.04       10.81     13.89 o
  -4  11  17        1.49        3.73     13.11 o
  -3  11  17        0.02        5.03      6.91 o
  -2  11  17       22.85       20.06     14.00 o
  -1  11  17        0.23        0.28      7.26 o
   0  11  17        0.26       -3.82     10.14 o
   1  11  17       13.43       18.31     13.56 o
   2  11  17        6.55       13.16     13.11 o
   3  11  17       40.60       40.81     18.23 o
   4  11  17        2.23        3.19     20.69 o
  -7  12  17       40.08       35.71     19.44 o
  -6  12  17       45.50       42.94     18.57 o
  -5  12  17       11.11       18.12     17.92 o
  -4  12  17        0.02        1.22      6.10 o
  -3  12  17       72.93       79.91     14.75 o
  -2  12  17       18.38       21.67     17.20 o
  -1  12  17        5.82        0.91      9.84 o
   0  12  17       15.07       14.36     15.59 o
   1  12  17        0.74        4.54      8.92 o
   2  12  17       25.95       33.67     17.31 o
   3  12  17       20.40       22.59     20.54 o
   4  12  17        0.14        4.48     19.23 o
  -6  13  17       11.73       16.97     20.55 o
  -5  13  17       15.33        7.20      8.53 o
  -4  13  17       90.23      113.57     18.48 o
  -3  13  17       24.86       31.78     16.60 o
  -2  13  17        4.19        0.80      7.81 o
  -1  13  17        0.43        1.23     15.37 o
   0  13  17        1.27       -2.05     11.59 o
   1  13  17        2.79        1.29      6.77 o
   2  13  17       36.98       42.98     19.26 o
   3  13  17        0.40       13.85     17.70 o
  -5  14  17        1.55        3.17     14.77 o
  -4  14  17       23.24       30.08     20.37 o
  -3  14  17       37.98       59.69     21.26 o
  -2  14  17       28.50       40.72     20.83 o
  -1  14  17       46.29       52.30     31.79 o
   0  14  17       20.08       20.38     20.12 o
   1  14  17      151.95      178.66     17.85 o
   2  14  17       50.60       51.36     19.97 o
  -4  15  17        9.58       19.04     23.11 o
  -3  15  17       26.96       36.90     20.88 o
  -2  15  17        8.12       13.41     24.49 o
   0  15  17       60.55       62.82     20.63 o
   1  15  17        0.16       23.65     15.27 o
  -2  16  17       14.05       22.54     23.43 o
  -1  16  17       11.89       11.25     28.48 o
  -9   0  18        1.17       -6.31     31.57 o
  -8   0  18       39.21       33.11     19.53 o
  -7   0  18      179.07      186.49     16.90 o
  -6   0  18      156.99      154.17     18.15 o
  -5   0  18        3.67       -0.01      5.12 o
  -4   0  18        1.22        0.70      8.46 o
  -3   0  18       15.09        8.96     11.08 o
  -2   0  18       62.81       70.30     10.27 o
  -1   0  18      185.17      186.55     13.81 o
   0   0  18      414.01      427.83     14.52 o
   1   0  18        0.49        2.60      9.73 o
   2   0  18       11.08       12.14     13.11 o
   3   0  18       80.17       73.26     14.42 o
   4   0  18        6.90       17.71     11.92 o
   5   0  18       26.18       33.61     18.40 o
   6   0  18        0.01       14.79     11.14 o
  -9   1  18       54.71       60.35     19.38 o
  -8   1  18       18.32       27.08     16.52 o
  -7   1  18        0.02        9.21     12.90 o
  -6   1  18        4.76        7.43      8.68 o
  -5   1  18       96.45       96.72     11.22 o
  -4   1  18       23.57       15.66      9.72 o
  -3   1  18       71.15       64.51      8.17 o
  -2   1  18        1.91        7.96      5.03 o
  -1   1  18       20.35       26.56      8.51 o
   0   1  18       43.06       55.85      7.62 o
   1   1  18        5.30       10.75      9.37 o
   2   1  18      108.91       91.67      9.04 o
   3   1  18        4.09        6.26      6.95 o
   4   1  18       41.21       44.72     11.15 o
   5   1  18        7.31       16.97      9.04 o
   6   1  18       25.27       29.40     15.26 o
  -9   2  18        2.88       10.55      9.37 o
  -8   2  18        5.75       -0.09      4.18 o
  -7   2  18       11.19       25.59     13.54 o
  -6   2  18       21.76       23.34     14.66 o
  -5   2  18       14.43       22.49     10.97 o
  -4   2  18        8.20       -4.77     10.81 o
  -3   2  18      124.43      108.60      7.87 o
  -2   2  18      306.99      308.98      8.95 o
  -1   2  18      115.61      116.61      8.82 o
   0   2  18       17.76       18.29      9.03 o
   1   2  18        1.45        8.65      8.41 o
   2   2  18        0.11        4.81      5.38 o
   3   2  18       73.94       84.07     10.04 o
   4   2  18       96.88      112.70     11.90 o
   5   2  18       41.85       54.07     12.61 o
   6   2  18        0.01       14.31     16.56 o
  -9   3  18       15.38       22.99     15.90 o
  -8   3  18        1.22       19.15     19.46 o
  -7   3  18        0.32        5.83     12.42 o
  -6   3  18        0.86        1.37      2.01 o
  -5   3  18        0.02        6.25      9.51 o
  -4   3  18       24.43       13.46     11.85 o
  -3   3  18        1.39        0.18      2.10 o
  -2   3  18       27.67       33.07      7.33 o
  -1   3  18       11.42       12.63      6.97 o
   0   3  18        3.91        5.34      5.34 o
   1   3  18      100.12      100.77     10.03 o
   2   3  18       49.46       57.72      8.84 o
   3   3  18        0.94        1.87      3.53 o
   4   3  18        2.28       19.34      9.00 o
   5   3  18        4.78       13.76     13.18 o
   6   3  18        0.05        0.51      2.43 o
  -9   4  18        7.29       30.71     17.87 o
  -8   4  18        7.11       15.22     15.28 o
  -7   4  18       12.73       29.12     13.59 o
  -6   4  18        1.70       20.10     16.69 o
  -5   4  18       20.64       11.33     15.63 o
  -4   4  18       10.12        5.07     36.82 o
  -3   4  18        1.81       11.32      8.71 o
  -2   4  18        8.21        5.61      6.44 o
  -1   4  18        8.45        4.76      4.53 o
   0   4  18        1.83       10.50     10.03 o
   1   4  18       64.21       57.85      9.46 o
   2   4  18        3.80        2.91      5.53 o
   3   4  18       20.57       35.99      9.42 o
   4   4  18       47.08       51.91     12.54 o
   5   4  18        0.17       14.84     18.06 o
   6   4  18        4.00       10.42     16.10 o
  -9   5  18       12.12       23.32     23.33 o
  -8   5  18        7.40       22.06     18.21 o
  -7   5  18       66.89       74.53     17.33 o
  -6   5  18      153.94      177.62     19.59 o
  -5   5  18       67.78       58.88     15.66 o
  -4   5  18       16.25       -0.56     10.19 o
  -3   5  18        1.99        7.29      7.38 o
  -2   5  18        8.14        7.23      4.57 o
  -1   5  18        5.94        6.01      5.81 o
   0   5  18        5.61        4.57      5.82 o
   1   5  18        4.48        1.37      3.74 o
   2   5  18       13.01       13.35     10.68 o
   3   5  18      106.48      131.12     12.06 o
   4   5  18       40.62       44.13     12.88 o
   5   5  18        0.74        8.66     16.49 o
  -8   6  18        2.21        0.52      2.72 o
  -7   6  18        0.11       11.65     17.53 o
  -5   6  18       38.52       50.44     12.78 o
  -4   6  18       78.88       73.45     13.13 o
  -3   6  18       46.17       40.47     11.16 o
  -2   6  18       13.09       24.09     10.59 o
  -1   6  18       34.48       41.70     10.24 o
   0   6  18       51.16       50.12      9.34 o
   1   6  18       63.04       66.63     10.45 o
   2   6  18       70.97       73.78     10.65 o
   3   6  18       12.50        5.40      4.70 o
   4   6  18       13.76       14.31     15.74 o
   5   6  18        6.32       14.92     17.58 o
  -8   7  18        6.11       15.47     22.61 o
  -7   7  18        0.53       -1.04     11.07 o
  -6   7  18       48.33       55.38     19.19 o
  -5   7  18       11.63       23.35     14.52 o
  -4   7  18       79.75       79.25     14.06 o
  -3   7  18       92.74       94.88     11.27 o
  -2   7  18        0.08       -0.45      2.65 o
  -1   7  18       95.62       83.48     11.05 o
   0   7  18       94.39       97.79     13.74 o
   1   7  18       12.86       15.02      7.24 o
   2   7  18       72.33       74.24     11.29 o
   3   7  18        1.87        8.45     12.47 o
   4   7  18        0.62       14.87     16.77 o
   5   7  18       14.46       35.34     18.34 o
  -8   8  18        1.40        7.44     24.03 o
  -7   8  18        9.47       25.70     19.68 o
  -6   8  18        7.90        3.89     11.72 o
  -5   8  18       64.31       67.00     15.44 o
  -4   8  18        3.93       17.14     12.75 o
  -3   8  18        7.04        1.84      5.25 o
  -2   8  18        2.79        1.17      7.09 o
  -1   8  18       50.32       51.18     12.73 o
   0   8  18        1.33        1.46      6.21 o
   1   8  18       19.71       39.07     14.46 o
   2   8  18       49.49       59.09     11.09 o
   3   8  18       35.56       31.16     14.10 o
   4   8  18        9.23       14.30     11.68 o
   5   8  18       19.08       23.99     17.88 o
  -7   9  18       13.47       16.53     25.01 o
  -6   9  18        4.64        7.32     12.49 o
  -5   9  18       11.27       16.65     14.01 o
  -4   9  18       15.28        0.44      6.62 o
  -3   9  18       70.82       62.63     14.35 o
  -2   9  18       31.37       18.28     15.02 o
  -1   9  18        1.06        4.42     10.16 o
   0   9  18       15.80       11.99     11.85 o
   1   9  18        8.90       16.65     12.97 o
   2   9  18        0.41       17.70     15.09 o
   3   9  18        0.07        1.79     12.76 o
   4   9  18        7.03        7.36     15.09 o
  -7  10  18       28.03       33.22     19.20 o
  -6  10  18        1.63       13.14     18.02 o
  -5  10  18       73.28       94.17     18.02 o
  -4  10  18       22.19       24.76     16.51 o
  -3  10  18        0.31       -2.47     14.38 o
  -2  10  18       35.26       47.95     13.75 o
  -1  10  18        5.71        9.62      9.83 o
   0  10  18        1.21        0.13      3.01 o
   1  10  18        3.98        0.51      7.21 o
   2  10  18        8.03       12.38     13.55 o
   3  10  18       14.45       15.21     16.88 o
   4  10  18       10.87       23.87     21.92 o
  -6  11  18       49.11       51.66     18.00 o
  -5  11  18        0.09       -3.41     13.14 o
  -4  11  18       25.82       16.42     16.50 o
  -3  11  18       14.52       23.10     15.95 o
  -2  11  18        2.33        7.60     13.93 o
  -1  11  18       33.75       32.22     15.09 o
   0  11  18       27.47       31.91     14.17 o
   1  11  18        1.24        4.81      9.58 o
   2  11  18       24.88       39.38     18.69 o
   3  11  18       34.93       34.16     19.47 o
  -6  12  18       13.03       11.22     24.99 o
  -5  12  18       37.11       45.46     19.35 o
  -4  12  18       50.42       41.73     18.48 o
  -3  12  18       27.68       30.20     16.20 o
  -2  12  18        8.84        5.00      7.52 o
  -1  12  18       35.21       37.04     16.07 o
   0  12  18       23.36       34.92     18.61 o
   1  12  18       92.63      101.79     17.09 o
   2  12  18        9.63        2.03      8.47 o
   3  12  18        8.14       18.63     27.39 o
  -5  13  18        1.20        3.17     10.78 o
  -4  13  18        8.83        1.97      5.87 o
  -3  13  18       48.26       67.29     18.51 o
  -2  13  18       68.57       86.57     21.16 o
  -1  13  18        0.42        0.53      3.90 o
   0  13  18        5.63        4.15     12.02 o
   1  13  18        0.04       21.68     14.00 o
   2  13  18       10.09       20.81     24.71 o
  -4  14  18        2.71        7.23     13.37 o
  -3  14  18        3.70       22.93     19.39 o
  -2  14  18        2.67       15.19     23.57 o
  -1  14  18        7.31        7.59     42.09 o
   0  14  18        3.88       14.26     13.95 o
   1  14  18        1.18       12.64     12.56 o
  -2  15  18        0.64        3.02      5.68 o
  -1  15  18        0.95        6.87     24.67 o
  -8   1  19       56.64       72.34     18.22 o
  -7   1  19       26.51       32.31     14.24 o
  -6   1  19        3.77       14.47     10.39 o
  -5   1  19        7.82        8.97     11.62 o
  -4   1  19        0.55       -3.91     13.51 o
  -3   1  19       13.77       24.18      9.92 o
  -2   1  19        0.02        1.05      2.82 o
  -1   1  19        1.01        9.36      8.32 o
   0   1  19        8.44        3.25      4.08 o
   1   1  19       16.34       12.38      6.41 o
   2   1  19       22.02       22.20      8.73 o
   3   1  19       10.63       14.86      9.44 o
   4   1  19        0.01        1.28      3.04 o
   5   1  19        6.61       20.39     13.07 o
  -8   2  19       13.25       24.32     18.86 o
  -7   2  19       73.62       76.79     15.95 o
  -6   2  19       18.02       20.01     18.04 o
  -5   2  19       20.16       17.41     18.12 o
  -4   2  19        5.18        5.90     11.14 o
  -3   2  19        1.04        1.16      7.18 o
  -2   2  19       22.93       24.04      9.04 o
  -1   2  19      107.09      110.23      9.34 o
   0   2  19        2.85        4.36      4.88 o
   1   2  19       82.07       74.39     10.32 o
   2   2  19       24.11       22.22      9.84 o
   3   2  19       15.61       16.22     10.07 o
   4   2  19        1.34        9.83     11.40 o
   5   2  19        0.14        9.29     11.45 o
  -8   3  19        1.95        6.96      9.43 o
  -7   3  19        1.29       20.34     20.46 o
  -6   3  19        1.26        4.91     10.75 o
  -5   3  19        0.02        2.12     53.30 o
  -4   3  19        0.97       -2.73     11.92 o
  -3   3  19       79.46       98.06     10.17 o
  -2   3  19       67.11       65.64      8.58 o
  -1   3  19        7.27        6.49      8.81 o
   0   3  19        6.77       13.17      7.28 o
   1   3  19       72.45       80.81     11.22 o
   2   3  19        1.09        4.56      9.53 o
   3   3  19      100.21      104.56     11.13 o
   4   3  19        0.33        1.87      9.90 o
   5   3  19        7.20       11.46      7.51 o
  -8   4  19        7.58        6.80     17.64 o
  -7   4  19       84.33       91.38     19.09 o
  -6   4  19       77.28       65.48     19.16 o
  -5   4  19       25.77       28.02     28.01 o
  -4   4  19       29.64       27.82     18.63 o
  -3   4  19       13.54       20.09     12.04 o
  -2   4  19      152.50      154.69      8.42 o
  -1   4  19       46.17       55.99      9.53 o
   0   4  19        8.17        9.08     11.32 o
   1   4  19       11.79       21.74     10.64 o
   2   4  19       93.99       98.33     11.29 o
   3   4  19        1.53        8.61      6.64 o
   4   4  19       74.30       74.78     13.05 o
   5   4  19        2.73        5.10      6.06 o
  -8   5  19       10.46       16.08     14.10 o
  -7   5  19        0.15        1.99     11.54 o
  -6   5  19       12.13       17.14     17.52 o
  -5   5  19        2.97        6.88     20.28 o
  -4   5  19        1.07       11.42     16.20 o
  -3   5  19       44.74       50.45     11.08 o
  -2   5  19        6.81        9.67     11.76 o
  -1   5  19       42.48       48.46     10.13 o
   0   5  19        3.90        5.10      6.65 o
   1   5  19       19.80       31.28     11.18 o
   2   5  19       42.95       46.57     11.72 o
   3   5  19        0.07        6.87      7.66 o
   4   5  19       10.21       11.75      9.46 o
   5   5  19        0.73        8.99     19.48 o
  -8   6  19        2.76       -7.60     48.98 o
  -7   6  19        1.32       -1.51     25.70 o
  -6   6  19        0.17        5.73     18.58 o
  -5   6  19        3.25        1.02      3.40 o
  -4   6  19        0.02       -0.46      4.90 o
  -3   6  19        7.70        5.83      9.27 o
  -2   6  19       50.01       36.43     11.94 o
  -1   6  19        2.29        0.17      4.15 o
   0   6  19       19.34        8.71      5.63 o
   1   6  19       50.98       50.69     11.45 o
   2   6  19        3.10       18.04     13.01 o
   3   6  19        8.66        4.96     11.24 o
   4   6  19        0.82        2.44      5.58 o
   5   6  19        0.28       -6.32     23.27 o
  -7   7  19        2.36        2.45      8.49 o
  -6   7  19        5.72        1.06      7.18 o
  -5   7  19       22.85       31.35     24.93 o
  -4   7  19        3.35       11.63     11.30 o
  -3   7  19       27.73       35.20     16.55 o
  -2   7  19       17.24       21.37     11.48 o
  -1   7  19       10.15        3.94      6.73 o
   0   7  19       11.17        2.22      9.62 o
   1   7  19        8.12        2.99     15.44 o
   2   7  19       37.42       40.10     11.66 o
   3   7  19       18.21       22.75     14.90 o
   4   7  19        3.24        8.96      9.16 o
  -7   8  19        6.31       -3.40     12.11 o
  -6   8  19        0.06       11.47     19.92 o
  -5   8  19       92.71      100.36     16.87 o
  -4   8  19      156.74      153.43     14.90 o
  -3   8  19       53.52       54.29     14.63 o
  -2   8  19        4.09        0.71      3.96 o
  -1   8  19        0.02       -0.47     28.10 o
   0   8  19       19.42        0.30      6.22 o
   1   8  19       25.89       31.27     17.73 o
   2   8  19       27.33       37.71     17.58 o
   3   8  19       18.98       19.44     14.76 o
   4   8  19        0.92       10.04     20.96 o
  -7   9  19       13.93        8.99     22.24 o
  -6   9  19      117.82      115.50     22.51 o
  -5   9  19       28.73       23.35     14.49 o
  -4   9  19        0.68        9.87     13.90 o
  -3   9  19        8.75       -5.74     11.28 o
  -2   9  19       23.57       33.01     13.12 o
  -1   9  19        0.09       -0.04      1.42 o
   0   9  19       55.96       72.34     16.45 o
   1   9  19        0.85       17.50     15.40 o
   2   9  19        1.39        8.95     13.92 o
   3   9  19       22.80       21.22     17.92 o
  -6  10  19       12.83       10.81     16.37 o
  -5  10  19       68.32       90.15     17.32 o
  -4  10  19       52.47       48.90     16.87 o
  -3  10  19       22.11       30.91     17.90 o
  -2  10  19       13.07       17.63     13.54 o
  -1  10  19       80.40       69.23     17.34 o
   0  10  19        3.91       -0.61      8.52 o
   1  10  19       68.22       69.62     17.99 o
   2  10  19       30.17       43.19     18.68 o
   3  10  19        2.87       17.07     22.86 o
  -6  11  19        6.74        8.46     18.89 o
  -5  11  19        0.42       13.10     23.82 o
  -4  11  19        5.26       15.64     15.23 o
  -3  11  19        0.61       -0.02     22.26 o
  -2  11  19       36.02       40.08     16.83 o
  -1  11  19       16.45       38.59     18.80 o
   0  11  19        0.49        3.94     12.80 o
   1  11  19        0.14        1.25      8.24 o
   2  11  19        1.70       -4.29     10.64 o
  -5  12  19        1.55       12.63     21.68 o
  -4  12  19        0.07       -0.90     16.67 o
  -3  12  19       36.36       41.18     19.11 o
  -2  12  19       77.54       66.54     22.91 o
  -1  12  19       42.17       55.34     17.27 o
   0  12  19       22.20       38.33     17.67 o
   1  12  19       11.81        7.16     15.79 o
   2  12  19        1.54       -7.56     83.42 o
  -4  13  19        0.45        7.54     14.28 o
  -3  13  19        6.54       21.60     17.85 o
  -2  13  19        5.82        4.16     12.24 o
  -1  13  19        1.07       -1.56      5.13 o
   0  13  19       46.97       60.07     19.69 o
   1  13  19       11.59        7.71     17.52 o
  -8   0  20        0.09       19.68     23.09 o
  -7   0  20        7.57       23.13     42.99 o
  -6   0  20       26.91       37.81     18.97 o
  -5   0  20       54.67       66.66     18.09 o
  -4   0  20        1.31        6.50     15.89 o
  -3   0  20        0.33        2.83      5.06 o
  -2   0  20       67.66       70.89     18.43 o
  -1   0  20        6.72       16.10     17.00 o
   0   0  20        7.55        4.92     13.12 o
   1   0  20       40.98       33.35     18.66 o
   2   0  20       72.22       79.11     16.08 o
   3   0  20       25.29       30.07     17.00 o
   4   0  20        1.34        4.88     10.01 o
  -8   1  20       53.74       67.78     20.32 o
  -7   1  20       49.99       45.93     16.29 o
  -6   1  20       12.19        3.86     16.36 o
  -5   1  20        0.02        4.95      8.11 o
  -4   1  20        0.55       -5.04      9.73 o
  -3   1  20       30.67       30.27     10.43 o
  -2   1  20       37.65       37.93     10.99 o
  -1   1  20        2.38        8.10      9.34 o
   0   1  20       53.22       62.01     12.40 o
   1   1  20      148.09      160.89     11.06 o
   2   1  20        1.02        0.46      2.80 o
   3   1  20        6.46       15.19      8.92 o
   4   1  20        0.39        7.30      7.83 o
  -8   2  20       21.35       42.45     21.22 o
  -7   2  20       29.61       42.54     19.82 o
  -6   2  20       18.33       18.15     17.24 o
  -5   2  20       17.07       19.78     17.08 o
  -4   2  20        4.11        0.89      5.04 o
  -3   2  20        0.93       -4.02      6.71 o
  -2   2  20       41.39       39.16     12.45 o
  -1   2  20       54.89       59.75     11.42 o
   0   2  20      136.39      160.01     11.21 o
   1   2  20       10.12       16.92      9.91 o
   2   2  20        0.02        1.36      8.15 o
   3   2  20       39.26       42.58     13.12 o
   4   2  20       22.23       35.78     13.03 o
  -8   3  20        1.42        7.81     19.31 o
  -7   3  20       12.16        5.10     13.04 o
  -6   3  20       11.33        0.82      5.50 o
  -5   3  20        2.98        1.28      4.78 o
  -4   3  20        2.39       13.48     20.85 o
  -3   3  20       15.57       21.11     10.33 o
  -2   3  20        2.02        3.04      5.84 o
  -1   3  20       39.11       47.01     10.55 o
   0   3  20        0.74       11.39     10.98 o
   1   3  20        1.48        9.23      6.64 o
   2   3  20        3.22        6.45     12.24 o
   3   3  20        0.92        4.98     11.79 o
   4   3  20        0.05        1.25      3.42 o
  -7   4  20        1.87        3.18      7.86 o
  -6   4  20        1.88        9.92     15.56 o
  -5   4  20       23.80       22.03     23.75 o
  -4   4  20       20.88       34.95     19.53 o
  -3   4  20       63.23       63.38     15.64 o
  -2   4  20       12.09       14.57     10.62 o
  -1   4  20        3.07        5.24      8.97 o
   0   4  20        5.53        3.23      3.73 o
   1   4  20       71.44       70.19     11.73 o
   2   4  20       24.98       34.99     11.82 o
   3   4  20        1.93        2.29      7.44 o
   4   4  20        8.07       16.22     12.64 o
  -7   5  20       18.05       27.29     22.64 o
  -6   5  20        0.08       31.50     30.73 o
  -5   5  20       41.54       45.40     19.69 o
  -4   5  20        6.59       16.44     23.27 o
  -3   5  20        9.40        8.68     14.18 o
  -2   5  20       24.91       30.00     13.91 o
  -1   5  20        3.12       18.25     15.10 o
   0   5  20       93.32       91.54     12.05 o
   1   5  20        9.00       18.46      9.91 o
   2   5  20       94.26      120.86     12.56 o
   3   5  20       32.44       36.67     13.85 o
   4   5  20       20.23       25.18     13.82 o
  -7   6  20       23.77       24.25     21.93 o
  -6   6  20       15.61        2.38     18.47 o
  -5   6  20       25.69       38.48     22.00 o
  -4   6  20       77.94       80.37     18.70 o
  -3   6  20       65.13       80.25     13.16 o
  -2   6  20       24.40       27.77     12.89 o
  -1   6  20        2.58       -1.56     10.82 o
   0   6  20        6.09        4.70     14.39 o
   1   6  20        7.56       13.72      9.48 o
   2   6  20       24.62       39.66     13.24 o
   3   6  20       15.05       20.97     13.54 o
   4   6  20        4.25       11.56     12.15 o
  -7   7  20        0.01        4.71     19.25 o
  -6   7  20       29.65       31.34     24.75 o
  -5   7  20       58.05       61.04     21.85 o
  -4   7  20        4.57       -4.26      9.71 o
  -3   7  20       30.32       34.29     14.79 o
  -2   7  20       41.26       48.73     13.12 o
  -1   7  20       17.75       22.74     15.51 o
   0   7  20        0.48        9.47     19.10 o
   1   7  20       74.67       70.61     15.30 o
   2   7  20       36.44       58.15     18.53 o
   3   7  20        0.10        3.57     18.10 o
  -6   8  20        0.19        5.23     17.60 o
  -5   8  20        0.06       -0.46      6.49 o
  -4   8  20        6.69       15.28     17.18 o
  -3   8  20        0.77        8.93     14.21 o
  -2   8  20       16.12       18.95     13.58 o
  -1   8  20        2.37        6.69     15.42 o
   0   8  20        1.15        9.24     10.84 o
   1   8  20        1.66        4.39      9.13 o
   2   8  20        0.08        2.55      6.24 o
   3   8  20        2.08       10.47     21.17 o
  -6   9  20        0.40       12.13     19.80 o
  -5   9  20        1.63        4.19     27.47 o
  -4   9  20        8.56        8.94     14.20 o
  -3   9  20        1.34        4.82     18.65 o
  -2   9  20        0.69        8.16     12.82 o
  -1   9  20        2.11        3.69     11.82 o
   0   9  20        0.08        3.15      8.12 o
   1   9  20        4.82        6.94     13.83 o
   2   9  20        4.13       18.66     18.13 o
  -5  10  20        0.63       17.14     16.82 o
  -4  10  20        2.51       -0.60     14.64 o
  -3  10  20        1.04        7.21     10.87 o
  -2  10  20       35.56       41.65     15.11 o
  -1  10  20       41.16       53.08     18.45 o
   0  10  20        1.94        5.58     15.02 o
   1  10  20        3.69        2.73     14.34 o
   2  10  20        7.70        9.34     19.12 o
  -4  11  20       14.47       21.30     21.17 o
  -3  11  20       13.87       30.82     16.41 o
  -2  11  20       45.18       54.27     18.87 o
  -1  11  20        0.05        0.85      7.62 o
   0  11  20        0.32        6.00     13.30 o
   1  11  20        1.60        3.75     14.02 o
  -3  12  20       43.45       52.24     21.28 o
  -2  12  20       10.70       13.43     19.24 o
  -1  12  20       17.93       29.78     19.38 o
   0  12  20       32.71       61.29     18.58 o
  -7   1  21        3.12        6.10     15.59 o
  -6   1  21        0.61        3.87     13.31 o
  -5   1  21        8.93       -0.15      4.58 o
  -4   1  21        1.65        2.26     20.73 o
  -3   1  21        1.01       -1.00      5.80 o
  -2   1  21        1.59        2.13      6.06 o
  -1   1  21        0.23        6.17      8.61 o
   0   1  21       33.94       36.62     12.23 o
   1   1  21       79.47       92.79     13.68 o
   2   1  21       19.85       22.53     14.17 o
   3   1  21        0.09       -1.17      6.10 o
  -7   2  21        0.81       -0.14     12.28 o
  -6   2  21        1.00       17.47     16.44 o
  -5   2  21        0.27       -0.74      8.38 o
  -4   2  21        4.83       -3.54     11.78 o
  -3   2  21       28.46       32.58     12.70 o
  -2   2  21        5.87        6.20      5.77 o
  -1   2  21       13.35       40.50     12.50 o
   0   2  21       77.36      111.53     12.92 o
   1   2  21        0.03       10.86      9.17 o
   2   2  21       27.25       34.99     13.61 o
   3   2  21       13.85       12.35     12.15 o
  -7   3  21       34.18       39.75     22.48 o
  -6   3  21        0.74        0.38     13.43 o
  -5   3  21       11.41        7.70     10.78 o
  -4   3  21       44.41       54.54     21.71 o
  -3   3  21       17.04       10.32      8.35 o
  -2   3  21       19.61       18.89     13.50 o
  -1   3  21        9.82       11.32     11.04 o
   0   3  21       58.32       75.87     12.77 o
   1   3  21        9.07       23.62     10.33 o
   2   3  21        1.13        8.60      6.68 o
   3   3  21        6.90        3.97      6.17 o
  -7   4  21        7.05       14.72     22.36 o
  -6   4  21       18.27       30.65     22.65 o
  -5   4  21        9.58        3.28      7.80 o
  -4   4  21        0.00       -7.01     50.35 o
  -3   4  21       25.68       23.52     18.65 o
  -2   4  21       17.75       10.62     22.73 o
  -1   4  21       79.26       81.09     13.87 o
   0   4  21       20.89       26.09     12.16 o
   1   4  21        1.85        2.68      7.18 o
   2   4  21        0.03        6.84     21.13 o
   3   4  21       16.10       21.18     15.48 o
  -6   5  21        0.04        6.04     14.69 o
  -5   5  21        0.03       -1.95     14.73 o
  -4   5  21       10.69       20.47     19.81 o
  -3   5  21        6.25        3.61     10.17 o
  -2   5  21        2.53       -4.51     16.67 o
  -1   5  21        4.41        0.07      1.76 o
   0   5  21       10.98       18.82     11.29 o
   1   5  21        3.98        8.11      8.84 o
   2   5  21       22.03       26.80     16.66 o
   3   5  21        0.28       12.68     14.58 o
  -6   6  21        8.49        3.03     17.17 o
  -5   6  21       12.98        6.90     14.56 o
  -4   6  21        3.71        2.10      6.22 o
  -3   6  21        1.49       16.37     20.27 o
  -2   6  21        1.76        6.93     15.35 o
  -1   6  21        0.50        5.04      8.12 o
   0   6  21        5.69       -0.58     13.98 o
   1   6  21      106.02      144.03     18.36 o
   2   6  21       21.50       23.61     14.63 o
   3   6  21        0.00       10.45     29.50 o
  -6   7  21        1.19       -1.47     48.31 o
  -5   7  21       19.15       21.19     21.92 o
  -4   7  21        6.74        9.24     18.49 o
  -3   7  21        2.76       11.71     14.22 o
  -2   7  21        1.88        5.15      9.06 o
  -1   7  21       12.50       21.85     16.10 o
   0   7  21       14.69       11.83     12.21 o
   1   7  21        8.62        7.31     15.99 o
   2   7  21        3.98       17.27     22.97 o
  -5   8  21        1.90       16.35     23.87 o
  -4   8  21       72.93       91.26     24.45 o
  -3   8  21       91.03      122.59     18.60 o
  -2   8  21       17.97       35.86     18.68 o
  -1   8  21        1.21        5.82     16.84 o
   0   8  21       24.31       32.17     18.52 o
   1   8  21        0.92        4.37     16.57 o
   2   8  21       11.37        4.11      9.00 o
  -5   9  21       52.11       75.34     43.17 o
  -4   9  21        5.27       -3.09     12.92 o
  -3   9  21        8.27       19.03     18.14 o
  -2   9  21        0.13        5.34     18.05 o
  -1   9  21        5.21       11.22     17.28 o
   0   9  21        1.25        6.46     18.59 o
   1   9  21        4.17       -7.36     21.82 o
  -4  10  21        0.07       -8.16     21.51 o
  -3  10  21        7.31       11.34     20.12 o
  -2  10  21       13.05       12.42     19.33 o
  -1  10  21        4.53        9.16     19.93 o
   0  10  21        8.20        7.84     10.76 o
  -6   0  22       16.40       38.53     35.00 o
  -5   0  22       53.42       66.85     35.81 o
  -4   0  22        7.08        6.60     32.12 o
  -3   0  22       61.79       54.24     22.17 o
  -2   0  22       57.07       79.26     21.76 o
  -1   0  22       76.86       84.34     19.77 o
   0   0  22      226.49      242.85     36.95 o
   1   0  22        9.51       22.57     17.60 o
   2   0  22       18.80       12.97     20.17 o
  -6   1  22        0.85       10.15     46.49 o
  -5   1  22        0.03        8.32     20.09 o
  -4   1  22       10.22        4.20     11.55 o
  -3   1  22        1.32       -1.92     22.95 o
  -2   1  22       23.17       31.12     15.00 o
  -1   1  22       10.30       21.86     16.83 o
   0   1  22        0.22       23.54     15.49 o
   1   1  22       24.24       40.80     14.49 o
   2   1  22       12.67       27.02     18.61 o
  -6   2  22        1.38        3.82     12.58 o
  -5   2  22        2.36       11.74     21.84 o
  -4   2  22        0.09        6.94     53.95 o
  -3   2  22       21.42       26.86     16.44 o
  -2   2  22      130.56      137.89     14.97 o
  -1   2  22       42.45       47.91     13.66 o
   0   2  22        2.32       11.44     11.40 o
   1   2  22       13.31       21.82     14.81 o
   2   2  22       13.91       31.57     14.86 o
  -6   3  22       15.84       26.98     28.93 o
  -5   3  22        5.23       18.74     20.14 o
  -4   3  22        3.61       13.26     22.64 o
  -3   3  22        0.97       -5.24      8.97 o
  -2   3  22        3.63       12.41     27.02 o
  -1   3  22        2.09       14.60     13.53 o
   0   3  22       41.16       38.78     13.86 o
   1   3  22       26.37       23.52     12.27 o
   2   3  22        0.42        2.28      6.87 o
  -6   4  22        4.36       -0.80     12.80 o
  -5   4  22       10.35        2.18     20.89 o
  -4   4  22        0.04        8.46     33.30 o
  -3   4  22        2.90       11.85     29.08 o
  -2   4  22        2.29       17.42     33.99 o
  -1   4  22       28.18       26.28     19.66 o
   0   4  22        9.25       11.51     12.96 o
   1   4  22        3.25       15.27     12.93 o
   2   4  22        2.10        4.80     10.69 o
  -5   5  22       42.22       52.22     25.25 o
  -4   5  22       69.85       80.91     22.11 o
  -3   5  22       29.54       39.12     18.17 o
  -2   5  22        3.98       10.33     27.56 o
  -1   5  22       21.49       26.00     20.15 o
   0   5  22        0.81        5.72     18.55 o
   1   5  22       17.91       13.49      8.72 o
  -5   6  22       23.17       33.69     21.04 o
  -4   6  22       45.07       59.88     21.75 o
  -3   6  22       76.14      107.56     23.85 o
  -2   6  22        3.07       -1.68     19.83 o
  -1   6  22        3.53        4.77     14.84 o
   0   6  22        9.11       18.49     18.77 o
   1   6  22        1.24       15.24     11.63 o
  -4   7  22        2.73       19.95     18.52 o
  -3   7  22        0.53       41.52     28.63 o
  -2   7  22        0.04        9.36     26.32 o
  -1   7  22        0.29       18.86     17.34 o
   0   7  22        0.93       14.78     18.54 o
  -3   8  22       11.99       33.26     24.19 o
  -2   8  22        2.98       14.81     20.89 o
  -1   8  22       28.20       27.21     18.21 o
   0   8  22        7.96       17.21     20.26 o
  -4   1  23        4.06        4.90     86.37 o
  -3   1  23        7.61       -0.67      8.97 o
  -2   1  23        4.30       12.83     17.31 o
  -1   1  23        4.48       13.24     10.91 o
   0   1  23       20.09       27.83     17.22 o
   1   1  23       14.37       30.25     16.39 o
  -4   2  23       19.51       37.95     23.29 o
  -3   2  23       19.75       24.71     22.22 o
  -2   2  23        6.78       22.76     16.04 o
  -1   2  23       34.99       47.66     15.92 o
   0   2  23       54.61       57.92     16.15 o
   1   2  23       14.38       30.09     33.52 o
  -4   3  23        8.78       17.18     19.19 o
  -3   3  23        3.54        8.05     19.65 o
  -2   3  23       55.93       56.26     25.27 o
  -1   3  23      123.05      147.15     24.21 o
   0   3  23       16.20       27.85     15.88 o
  -4   4  23        6.45       12.85     21.18 o
  -3   4  23        0.02       -3.94     31.08 o
  -2   4  23        1.90        4.03     14.76 o
  -1   4  23        1.40        7.65     16.15 o
   0   4  23        4.24       -0.48     10.86 o
  -3   5  23        6.52        4.35     23.77 o
  -2   5  23        1.94        5.65     27.88 o
  -1   5  23        6.46        3.14     17.74 o
  -2   6  23        0.44       -2.96     51.20 o
 
